# Supplementary material for: Design, synthesis, and biological activity of novel halogenated sulfite compounds
Source: PLoS One. 2025 Jul 2;20(7):e0327587. doi: 10.1371/journal.pone.0327587 (PMC12220988; doi:10.1371/journal.pone.0327587)
Supplement: S4 File — (ZIP) [file pone.0327587.s004.zip]

Archive with 2,302 entries (1,962 files):
- The primary NMR data files-0524/
- The primary NMR data files-0524/2-(2-bromophenoxy)cyclohexyl prop-2-yn-1-yl sulfite (5.03)-CNMR/
- The primary NMR data files-0524/2-(2-bromophenoxy)cyclohexyl prop-2-yn-1-yl sulfite (5.03)-CNMR/acqu
- The primary NMR data files-0524/2-(2-bromophenoxy)cyclohexyl prop-2-yn-1-yl sulfite (5.03)-CNMR/acqus
- The primary NMR data files-0524/2-(2-bromophenoxy)cyclohexyl prop-2-yn-1-yl sulfite (5.03)-CNMR/adcInfo_TRX2.xml
- The primary NMR data files-0524/2-(2-bromophenoxy)cyclohexyl prop-2-yn-1-yl sulfite (5.03)-CNMR/au/
- The primary NMR data files-0524/2-(2-bromophenoxy)cyclohexyl prop-2-yn-1-yl sulfite (5.03)-CNMR/au/src/
- The primary NMR data files-0524/2-(2-bromophenoxy)cyclohexyl prop-2-yn-1-yl sulfite (5.03)-CNMR/au/src/au_zg
- The primary NMR data files-0524/2-(2-bromophenoxy)cyclohexyl prop-2-yn-1-yl sulfite (5.03)-CNMR/au/src/proc_1d
- The primary NMR data files-0524/2-(2-bromophenoxy)cyclohexyl prop-2-yn-1-yl sulfite (5.03)-CNMR/audita.txt
- The primary NMR data files-0524/2-(2-bromophenoxy)cyclohexyl prop-2-yn-1-yl sulfite (5.03)-CNMR/fid
- The primary NMR data files-0524/2-(2-bromophenoxy)cyclohexyl prop-2-yn-1-yl sulfite (5.03)-CNMR/format.temp
- The primary NMR data files-0524/2-(2-bromophenoxy)cyclohexyl prop-2-yn-1-yl sulfite (5.03)-CNMR/lists/
- The primary NMR data files-0524/2-(2-bromophenoxy)cyclohexyl prop-2-yn-1-yl sulfite (5.03)-CNMR/lists/cpd/
- The primary NMR data files-0524/2-(2-bromophenoxy)cyclohexyl prop-2-yn-1-yl sulfite (5.03)-CNMR/lists/cpd/waltz65
- The primary NMR data files-0524/2-(2-bromophenoxy)cyclohexyl prop-2-yn-1-yl sulfite (5.03)-CNMR/lists/form/
- The primary NMR data files-0524/2-(2-bromophenoxy)cyclohexyl prop-2-yn-1-yl sulfite (5.03)-CNMR/lists/form/plot_acqu.form
- The primary NMR data files-0524/2-(2-bromophenoxy)cyclohexyl prop-2-yn-1-yl sulfite (5.03)-CNMR/lists/pp/
- The primary NMR data files-0524/2-(2-bromophenoxy)cyclohexyl prop-2-yn-1-yl sulfite (5.03)-CNMR/lists/pp/Avance.incl
- The primary NMR data files-0524/2-(2-bromophenoxy)cyclohexyl prop-2-yn-1-yl sulfite (5.03)-CNMR/lists/pp/Delay.incl
- The primary NMR data files-0524/2-(2-bromophenoxy)cyclohexyl prop-2-yn-1-yl sulfite (5.03)-CNMR/lists/pp/zgpg30
- The primary NMR data files-0524/2-(2-bromophenoxy)cyclohexyl prop-2-yn-1-yl sulfite (5.03)-CNMR/pdata/
- The primary NMR data files-0524/2-(2-bromophenoxy)cyclohexyl prop-2-yn-1-yl sulfite (5.03)-CNMR/pdata/1/
- The primary NMR data files-0524/2-(2-bromophenoxy)cyclohexyl prop-2-yn-1-yl sulfite (5.03)-CNMR/pdata/1/1i
- The primary NMR data files-0524/2-(2-bromophenoxy)cyclohexyl prop-2-yn-1-yl sulfite (5.03)-CNMR/pdata/1/1r
- The primary NMR data files-0524/2-(2-bromophenoxy)cyclohexyl prop-2-yn-1-yl sulfite (5.03)-CNMR/pdata/1/auditp.txt
- The primary NMR data files-0524/2-(2-bromophenoxy)cyclohexyl prop-2-yn-1-yl sulfite (5.03)-CNMR/pdata/1/email_JBY181-1_2_1.pdf
- The primary NMR data files-0524/2-(2-bromophenoxy)cyclohexyl prop-2-yn-1-yl sulfite (5.03)-CNMR/pdata/1/intrng
- The primary NMR data files-0524/2-(2-bromophenoxy)cyclohexyl prop-2-yn-1-yl sulfite (5.03)-CNMR/pdata/1/outd
- The primary NMR data files-0524/2-(2-bromophenoxy)cyclohexyl prop-2-yn-1-yl sulfite (5.03)-CNMR/pdata/1/peaklist.xml
- The primary NMR data files-0524/2-(2-bromophenoxy)cyclohexyl prop-2-yn-1-yl sulfite (5.03)-CNMR/pdata/1/peakrng
- The primary NMR data files-0524/2-(2-bromophenoxy)cyclohexyl prop-2-yn-1-yl sulfite (5.03)-CNMR/pdata/1/peaks
- The primary NMR data files-0524/2-(2-bromophenoxy)cyclohexyl prop-2-yn-1-yl sulfite (5.03)-CNMR/pdata/1/proc
- The primary NMR data files-0524/2-(2-bromophenoxy)cyclohexyl prop-2-yn-1-yl sulfite (5.03)-CNMR/pdata/1/procs
- The primary NMR data files-0524/2-(2-bromophenoxy)cyclohexyl prop-2-yn-1-yl sulfite (5.03)-CNMR/pdata/1/title
- The primary NMR data files-0524/2-(2-bromophenoxy)cyclohexyl prop-2-yn-1-yl sulfite (5.03)-CNMR/prosol_History
- The primary NMR data files-0524/2-(2-bromophenoxy)cyclohexyl prop-2-yn-1-yl sulfite (5.03)-CNMR/pulseprogram.precomp
- The primary NMR data files-0524/2-(2-bromophenoxy)cyclohexyl prop-2-yn-1-yl sulfite (5.03)-CNMR/scon2
- The primary NMR data files-0524/2-(2-bromophenoxy)cyclohexyl prop-2-yn-1-yl sulfite (5.03)-CNMR/shimvalues
- The primary NMR data files-0524/2-(2-bromophenoxy)cyclohexyl prop-2-yn-1-yl sulfite (5.03)-CNMR/specpar
- The primary NMR data files-0524/2-(2-bromophenoxy)cyclohexyl prop-2-yn-1-yl sulfite (5.03)-CNMR/uxnmr.info
- The primary NMR data files-0524/2-(2-bromophenoxy)cyclohexyl prop-2-yn-1-yl sulfite (5.03)-CNMR/uxnmr.par
- The primary NMR data files-0524/2-(2-bromophenoxy)cyclohexyl prop-2-yn-1-yl sulfite (5.03)-CNMR/vtc_pid_settings
- The primary NMR data files-0524/2-(2-bromophenoxy)cyclohexyl prop-2-yn-1-yl sulfite (5.03)-HNMR/
- The primary NMR data files-0524/2-(2-bromophenoxy)cyclohexyl prop-2-yn-1-yl sulfite (5.03)-HNMR/acqu
- The primary NMR data files-0524/2-(2-bromophenoxy)cyclohexyl prop-2-yn-1-yl sulfite (5.03)-HNMR/acqus
- The primary NMR data files-0524/2-(2-bromophenoxy)cyclohexyl prop-2-yn-1-yl sulfite (5.03)-HNMR/audita.txt
- The primary NMR data files-0524/2-(2-bromophenoxy)cyclohexyl prop-2-yn-1-yl sulfite (5.03)-HNMR/fid
- The primary NMR data files-0524/2-(2-bromophenoxy)cyclohexyl prop-2-yn-1-yl sulfite (5.03)-HNMR/format.temp
- The primary NMR data files-0524/2-(2-bromophenoxy)cyclohexyl prop-2-yn-1-yl sulfite (5.03)-HNMR/fq1list
- The primary NMR data files-0524/2-(2-bromophenoxy)cyclohexyl prop-2-yn-1-yl sulfite (5.03)-HNMR/pdata/
- The primary NMR data files-0524/2-(2-bromophenoxy)cyclohexyl prop-2-yn-1-yl sulfite (5.03)-HNMR/pdata/1/
- The primary NMR data files-0524/2-(2-bromophenoxy)cyclohexyl prop-2-yn-1-yl sulfite (5.03)-HNMR/pdata/1/1i
- The primary NMR data files-0524/2-(2-bromophenoxy)cyclohexyl prop-2-yn-1-yl sulfite (5.03)-HNMR/pdata/1/1r
- The primary NMR data files-0524/2-(2-bromophenoxy)cyclohexyl prop-2-yn-1-yl sulfite (5.03)-HNMR/pdata/1/auditp.txt
- The primary NMR data files-0524/2-(2-bromophenoxy)cyclohexyl prop-2-yn-1-yl sulfite (5.03)-HNMR/pdata/1/intrng
- The primary NMR data files-0524/2-(2-bromophenoxy)cyclohexyl prop-2-yn-1-yl sulfite (5.03)-HNMR/pdata/1/outd
- The primary NMR data files-0524/2-(2-bromophenoxy)cyclohexyl prop-2-yn-1-yl sulfite (5.03)-HNMR/pdata/1/parm.txt
- The primary NMR data files-0524/2-(2-bromophenoxy)cyclohexyl prop-2-yn-1-yl sulfite (5.03)-HNMR/pdata/1/peaklist.xml
- The primary NMR data files-0524/2-(2-bromophenoxy)cyclohexyl prop-2-yn-1-yl sulfite (5.03)-HNMR/pdata/1/peakrng
- The primary NMR data files-0524/2-(2-bromophenoxy)cyclohexyl prop-2-yn-1-yl sulfite (5.03)-HNMR/pdata/1/peaks
- The primary NMR data files-0524/2-(2-bromophenoxy)cyclohexyl prop-2-yn-1-yl sulfite (5.03)-HNMR/pdata/1/proc
- The primary NMR data files-0524/2-(2-bromophenoxy)cyclohexyl prop-2-yn-1-yl sulfite (5.03)-HNMR/pdata/1/procs
- The primary NMR data files-0524/2-(2-bromophenoxy)cyclohexyl prop-2-yn-1-yl sulfite (5.03)-HNMR/pdata/1/thumb.png
- The primary NMR data files-0524/2-(2-bromophenoxy)cyclohexyl prop-2-yn-1-yl sulfite (5.03)-HNMR/pdata/1/title
- The primary NMR data files-0524/2-(2-bromophenoxy)cyclohexyl prop-2-yn-1-yl sulfite (5.03)-HNMR/prosol_History
- The primary NMR data files-0524/2-(2-bromophenoxy)cyclohexyl prop-2-yn-1-yl sulfite (5.03)-HNMR/pulseprogram
- The primary NMR data files-0524/2-(2-bromophenoxy)cyclohexyl prop-2-yn-1-yl sulfite (5.03)-HNMR/scon2
- The primary NMR data files-0524/2-(2-bromophenoxy)cyclohexyl prop-2-yn-1-yl sulfite (5.03)-HNMR/shimvalues
- The primary NMR data files-0524/2-(2-bromophenoxy)cyclohexyl prop-2-yn-1-yl sulfite (5.03)-HNMR/specpar
- The primary NMR data files-0524/2-(2-bromophenoxy)cyclohexyl prop-2-yn-1-yl sulfite (5.03)-HNMR/uxnmr.info
- The primary NMR data files-0524/2-(2-bromophenoxy)cyclohexyl prop-2-yn-1-yl sulfite (5.03)-HNMR/uxnmr.par
- The primary NMR data files-0524/2-(2-chlorophenoxy)cyclohexyl (2-fluoroethyl) sulfite (5.26)-CNMR/
- The primary NMR data files-0524/2-(2-chlorophenoxy)cyclohexyl (2-fluoroethyl) sulfite (5.26)-CNMR/acqu
- The primary NMR data files-0524/2-(2-chlorophenoxy)cyclohexyl (2-fluoroethyl) sulfite (5.26)-CNMR/acqus
- The primary NMR data files-0524/2-(2-chlorophenoxy)cyclohexyl (2-fluoroethyl) sulfite (5.26)-CNMR/adcInfo_TRX2.xml
- The primary NMR data files-0524/2-(2-chlorophenoxy)cyclohexyl (2-fluoroethyl) sulfite (5.26)-CNMR/au/
- The primary NMR data files-0524/2-(2-chlorophenoxy)cyclohexyl (2-fluoroethyl) sulfite (5.26)-CNMR/au/src/
- The primary NMR data files-0524/2-(2-chlorophenoxy)cyclohexyl (2-fluoroethyl) sulfite (5.26)-CNMR/au/src/au_zg
- The primary NMR data files-0524/2-(2-chlorophenoxy)cyclohexyl (2-fluoroethyl) sulfite (5.26)-CNMR/au/src/proc_1d
- The primary NMR data files-0524/2-(2-chlorophenoxy)cyclohexyl (2-fluoroethyl) sulfite (5.26)-CNMR/audita.txt
- The primary NMR data files-0524/2-(2-chlorophenoxy)cyclohexyl (2-fluoroethyl) sulfite (5.26)-CNMR/fid
- The primary NMR data files-0524/2-(2-chlorophenoxy)cyclohexyl (2-fluoroethyl) sulfite (5.26)-CNMR/format.temp
- The primary NMR data files-0524/2-(2-chlorophenoxy)cyclohexyl (2-fluoroethyl) sulfite (5.26)-CNMR/lists/
- The primary NMR data files-0524/2-(2-chlorophenoxy)cyclohexyl (2-fluoroethyl) sulfite (5.26)-CNMR/lists/cpd/
- The primary NMR data files-0524/2-(2-chlorophenoxy)cyclohexyl (2-fluoroethyl) sulfite (5.26)-CNMR/lists/cpd/waltz65
- The primary NMR data files-0524/2-(2-chlorophenoxy)cyclohexyl (2-fluoroethyl) sulfite (5.26)-CNMR/lists/form/
- The primary NMR data files-0524/2-(2-chlorophenoxy)cyclohexyl (2-fluoroethyl) sulfite (5.26)-CNMR/lists/form/plot_acqu.form
- The primary NMR data files-0524/2-(2-chlorophenoxy)cyclohexyl (2-fluoroethyl) sulfite (5.26)-CNMR/lists/pp/
- The primary NMR data files-0524/2-(2-chlorophenoxy)cyclohexyl (2-fluoroethyl) sulfite (5.26)-CNMR/lists/pp/Avance.incl
- The primary NMR data files-0524/2-(2-chlorophenoxy)cyclohexyl (2-fluoroethyl) sulfite (5.26)-CNMR/lists/pp/Delay.incl
- The primary NMR data files-0524/2-(2-chlorophenoxy)cyclohexyl (2-fluoroethyl) sulfite (5.26)-CNMR/lists/pp/zgpg30
- The primary NMR data files-0524/2-(2-chlorophenoxy)cyclohexyl (2-fluoroethyl) sulfite (5.26)-CNMR/pdata/
- The primary NMR data files-0524/2-(2-chlorophenoxy)cyclohexyl (2-fluoroethyl) sulfite (5.26)-CNMR/pdata/1/
- The primary NMR data files-0524/2-(2-chlorophenoxy)cyclohexyl (2-fluoroethyl) sulfite (5.26)-CNMR/pdata/1/1i
- The primary NMR data files-0524/2-(2-chlorophenoxy)cyclohexyl (2-fluoroethyl) sulfite (5.26)-CNMR/pdata/1/1r
- The primary NMR data files-0524/2-(2-chlorophenoxy)cyclohexyl (2-fluoroethyl) sulfite (5.26)-CNMR/pdata/1/auditp.txt
- The primary NMR data files-0524/2-(2-chlorophenoxy)cyclohexyl (2-fluoroethyl) sulfite (5.26)-CNMR/pdata/1/email_JBY190-1_2_1.pdf
- The primary NMR data files-0524/2-(2-chlorophenoxy)cyclohexyl (2-fluoroethyl) sulfite (5.26)-CNMR/pdata/1/intrng
- The primary NMR data files-0524/2-(2-chlorophenoxy)cyclohexyl (2-fluoroethyl) sulfite (5.26)-CNMR/pdata/1/outd
- The primary NMR data files-0524/2-(2-chlorophenoxy)cyclohexyl (2-fluoroethyl) sulfite (5.26)-CNMR/pdata/1/peaklist.xml
- The primary NMR data files-0524/2-(2-chlorophenoxy)cyclohexyl (2-fluoroethyl) sulfite (5.26)-CNMR/pdata/1/peakrng
- The primary NMR data files-0524/2-(2-chlorophenoxy)cyclohexyl (2-fluoroethyl) sulfite (5.26)-CNMR/pdata/1/peaks
- The primary NMR data files-0524/2-(2-chlorophenoxy)cyclohexyl (2-fluoroethyl) sulfite (5.26)-CNMR/pdata/1/proc
- The primary NMR data files-0524/2-(2-chlorophenoxy)cyclohexyl (2-fluoroethyl) sulfite (5.26)-CNMR/pdata/1/procs
- The primary NMR data files-0524/2-(2-chlorophenoxy)cyclohexyl (2-fluoroethyl) sulfite (5.26)-CNMR/pdata/1/title
- The primary NMR data files-0524/2-(2-chlorophenoxy)cyclohexyl (2-fluoroethyl) sulfite (5.26)-CNMR/prosol_History
- The primary NMR data files-0524/2-(2-chlorophenoxy)cyclohexyl (2-fluoroethyl) sulfite (5.26)-CNMR/pulseprogram.precomp
- The primary NMR data files-0524/2-(2-chlorophenoxy)cyclohexyl (2-fluoroethyl) sulfite (5.26)-CNMR/scon2
- The primary NMR data files-0524/2-(2-chlorophenoxy)cyclohexyl (2-fluoroethyl) sulfite (5.26)-CNMR/shimvalues
- The primary NMR data files-0524/2-(2-chlorophenoxy)cyclohexyl (2-fluoroethyl) sulfite (5.26)-CNMR/specpar
- The primary NMR data files-0524/2-(2-chlorophenoxy)cyclohexyl (2-fluoroethyl) sulfite (5.26)-CNMR/uxnmr.info
- The primary NMR data files-0524/2-(2-chlorophenoxy)cyclohexyl (2-fluoroethyl) sulfite (5.26)-CNMR/uxnmr.par
- The primary NMR data files-0524/2-(2-chlorophenoxy)cyclohexyl (2-fluoroethyl) sulfite (5.26)-CNMR/vtc_pid_settings
- The primary NMR data files-0524/2-(2-chlorophenoxy)cyclohexyl (2-fluoroethyl) sulfite (5.26)-HNMR/
- The primary NMR data files-0524/2-(2-chlorophenoxy)cyclohexyl (2-fluoroethyl) sulfite (5.26)-HNMR/acqu
- The primary NMR data files-0524/2-(2-chlorophenoxy)cyclohexyl (2-fluoroethyl) sulfite (5.26)-HNMR/acqus
- The primary NMR data files-0524/2-(2-chlorophenoxy)cyclohexyl (2-fluoroethyl) sulfite (5.26)-HNMR/adcInfo_TRX1.xml
- The primary NMR data files-0524/2-(2-chlorophenoxy)cyclohexyl (2-fluoroethyl) sulfite (5.26)-HNMR/au/
- The primary NMR data files-0524/2-(2-chlorophenoxy)cyclohexyl (2-fluoroethyl) sulfite (5.26)-HNMR/au/src/
- The primary NMR data files-0524/2-(2-chlorophenoxy)cyclohexyl (2-fluoroethyl) sulfite (5.26)-HNMR/au/src/au_zg
- The primary NMR data files-0524/2-(2-chlorophenoxy)cyclohexyl (2-fluoroethyl) sulfite (5.26)-HNMR/au/src/proc_1d
- The primary NMR data files-0524/2-(2-chlorophenoxy)cyclohexyl (2-fluoroethyl) sulfite (5.26)-HNMR/audita.txt
- The primary NMR data files-0524/2-(2-chlorophenoxy)cyclohexyl (2-fluoroethyl) sulfite (5.26)-HNMR/fid
- The primary NMR data files-0524/2-(2-chlorophenoxy)cyclohexyl (2-fluoroethyl) sulfite (5.26)-HNMR/format.temp
- The primary NMR data files-0524/2-(2-chlorophenoxy)cyclohexyl (2-fluoroethyl) sulfite (5.26)-HNMR/lists/
- The primary NMR data files-0524/2-(2-chlorophenoxy)cyclohexyl (2-fluoroethyl) sulfite (5.26)-HNMR/lists/form/
- The primary NMR data files-0524/2-(2-chlorophenoxy)cyclohexyl (2-fluoroethyl) sulfite (5.26)-HNMR/lists/form/plot_acqu.form
- The primary NMR data files-0524/2-(2-chlorophenoxy)cyclohexyl (2-fluoroethyl) sulfite (5.26)-HNMR/lists/pp/
- The primary NMR data files-0524/2-(2-chlorophenoxy)cyclohexyl (2-fluoroethyl) sulfite (5.26)-HNMR/lists/pp/Avance.incl
- The primary NMR data files-0524/2-(2-chlorophenoxy)cyclohexyl (2-fluoroethyl) sulfite (5.26)-HNMR/lists/pp/zg30
- The primary NMR data files-0524/2-(2-chlorophenoxy)cyclohexyl (2-fluoroethyl) sulfite (5.26)-HNMR/pdata/
- The primary NMR data files-0524/2-(2-chlorophenoxy)cyclohexyl (2-fluoroethyl) sulfite (5.26)-HNMR/pdata/1/
- The primary NMR data files-0524/2-(2-chlorophenoxy)cyclohexyl (2-fluoroethyl) sulfite (5.26)-HNMR/pdata/1/1i
- The primary NMR data files-0524/2-(2-chlorophenoxy)cyclohexyl (2-fluoroethyl) sulfite (5.26)-HNMR/pdata/1/1r
- The primary NMR data files-0524/2-(2-chlorophenoxy)cyclohexyl (2-fluoroethyl) sulfite (5.26)-HNMR/pdata/1/auditp.txt
- The primary NMR data files-0524/2-(2-chlorophenoxy)cyclohexyl (2-fluoroethyl) sulfite (5.26)-HNMR/pdata/1/email_JBY190-1_1_1.pdf
- The primary NMR data files-0524/2-(2-chlorophenoxy)cyclohexyl (2-fluoroethyl) sulfite (5.26)-HNMR/pdata/1/intrng
- The primary NMR data files-0524/2-(2-chlorophenoxy)cyclohexyl (2-fluoroethyl) sulfite (5.26)-HNMR/pdata/1/outd
- The primary NMR data files-0524/2-(2-chlorophenoxy)cyclohexyl (2-fluoroethyl) sulfite (5.26)-HNMR/pdata/1/peaklist.xml
- The primary NMR data files-0524/2-(2-chlorophenoxy)cyclohexyl (2-fluoroethyl) sulfite (5.26)-HNMR/pdata/1/peakrng
- The primary NMR data files-0524/2-(2-chlorophenoxy)cyclohexyl (2-fluoroethyl) sulfite (5.26)-HNMR/pdata/1/peaks
- The primary NMR data files-0524/2-(2-chlorophenoxy)cyclohexyl (2-fluoroethyl) sulfite (5.26)-HNMR/pdata/1/proc
- The primary NMR data files-0524/2-(2-chlorophenoxy)cyclohexyl (2-fluoroethyl) sulfite (5.26)-HNMR/pdata/1/procs
- The primary NMR data files-0524/2-(2-chlorophenoxy)cyclohexyl (2-fluoroethyl) sulfite (5.26)-HNMR/pdata/1/title
- The primary NMR data files-0524/2-(2-chlorophenoxy)cyclohexyl (2-fluoroethyl) sulfite (5.26)-HNMR/prosol_History
- The primary NMR data files-0524/2-(2-chlorophenoxy)cyclohexyl (2-fluoroethyl) sulfite (5.26)-HNMR/pulseprogram.precomp
- The primary NMR data files-0524/2-(2-chlorophenoxy)cyclohexyl (2-fluoroethyl) sulfite (5.26)-HNMR/scon2
- The primary NMR data files-0524/2-(2-chlorophenoxy)cyclohexyl (2-fluoroethyl) sulfite (5.26)-HNMR/shimvalues
- The primary NMR data files-0524/2-(2-chlorophenoxy)cyclohexyl (2-fluoroethyl) sulfite (5.26)-HNMR/specpar
- The primary NMR data files-0524/2-(2-chlorophenoxy)cyclohexyl (2-fluoroethyl) sulfite (5.26)-HNMR/topshimreport
- The primary NMR data files-0524/2-(2-chlorophenoxy)cyclohexyl (2-fluoroethyl) sulfite (5.26)-HNMR/uxnmr.info
- The primary NMR data files-0524/2-(2-chlorophenoxy)cyclohexyl (2-fluoroethyl) sulfite (5.26)-HNMR/uxnmr.par
- The primary NMR data files-0524/2-(2-chlorophenoxy)cyclohexyl (2-fluoroethyl) sulfite (5.26)-HNMR/vtc_pid_settings
- The primary NMR data files-0524/2-(2-chlorophenoxy)cyclohexyl prop-2-yn-1-yl sulfite (5.02)-CNMR/
- The primary NMR data files-0524/2-(2-chlorophenoxy)cyclohexyl prop-2-yn-1-yl sulfite (5.02)-CNMR/acqu
- The primary NMR data files-0524/2-(2-chlorophenoxy)cyclohexyl prop-2-yn-1-yl sulfite (5.02)-CNMR/acqus
- The primary NMR data files-0524/2-(2-chlorophenoxy)cyclohexyl prop-2-yn-1-yl sulfite (5.02)-CNMR/adcInfo_TRX2.xml
- The primary NMR data files-0524/2-(2-chlorophenoxy)cyclohexyl prop-2-yn-1-yl sulfite (5.02)-CNMR/au/
- The primary NMR data files-0524/2-(2-chlorophenoxy)cyclohexyl prop-2-yn-1-yl sulfite (5.02)-CNMR/au/src/
- The primary NMR data files-0524/2-(2-chlorophenoxy)cyclohexyl prop-2-yn-1-yl sulfite (5.02)-CNMR/au/src/au_zg
- The primary NMR data files-0524/2-(2-chlorophenoxy)cyclohexyl prop-2-yn-1-yl sulfite (5.02)-CNMR/au/src/proc_1d
- The primary NMR data files-0524/2-(2-chlorophenoxy)cyclohexyl prop-2-yn-1-yl sulfite (5.02)-CNMR/audita.txt
- The primary NMR data files-0524/2-(2-chlorophenoxy)cyclohexyl prop-2-yn-1-yl sulfite (5.02)-CNMR/fid
- The primary NMR data files-0524/2-(2-chlorophenoxy)cyclohexyl prop-2-yn-1-yl sulfite (5.02)-CNMR/format.temp
- The primary NMR data files-0524/2-(2-chlorophenoxy)cyclohexyl prop-2-yn-1-yl sulfite (5.02)-CNMR/lists/
- The primary NMR data files-0524/2-(2-chlorophenoxy)cyclohexyl prop-2-yn-1-yl sulfite (5.02)-CNMR/lists/cpd/
- The primary NMR data files-0524/2-(2-chlorophenoxy)cyclohexyl prop-2-yn-1-yl sulfite (5.02)-CNMR/lists/cpd/waltz65
- The primary NMR data files-0524/2-(2-chlorophenoxy)cyclohexyl prop-2-yn-1-yl sulfite (5.02)-CNMR/lists/form/
- The primary NMR data files-0524/2-(2-chlorophenoxy)cyclohexyl prop-2-yn-1-yl sulfite (5.02)-CNMR/lists/form/plot_acqu.form
- The primary NMR data files-0524/2-(2-chlorophenoxy)cyclohexyl prop-2-yn-1-yl sulfite (5.02)-CNMR/lists/pp/
- The primary NMR data files-0524/2-(2-chlorophenoxy)cyclohexyl prop-2-yn-1-yl sulfite (5.02)-CNMR/lists/pp/Avance.incl
- The primary NMR data files-0524/2-(2-chlorophenoxy)cyclohexyl prop-2-yn-1-yl sulfite (5.02)-CNMR/lists/pp/Delay.incl
- The primary NMR data files-0524/2-(2-chlorophenoxy)cyclohexyl prop-2-yn-1-yl sulfite (5.02)-CNMR/lists/pp/zgpg30
- The primary NMR data files-0524/2-(2-chlorophenoxy)cyclohexyl prop-2-yn-1-yl sulfite (5.02)-CNMR/pdata/
- The primary NMR data files-0524/2-(2-chlorophenoxy)cyclohexyl prop-2-yn-1-yl sulfite (5.02)-CNMR/pdata/1/
- The primary NMR data files-0524/2-(2-chlorophenoxy)cyclohexyl prop-2-yn-1-yl sulfite (5.02)-CNMR/pdata/1/1i
- The primary NMR data files-0524/2-(2-chlorophenoxy)cyclohexyl prop-2-yn-1-yl sulfite (5.02)-CNMR/pdata/1/1r
- The primary NMR data files-0524/2-(2-chlorophenoxy)cyclohexyl prop-2-yn-1-yl sulfite (5.02)-CNMR/pdata/1/auditp.txt
- The primary NMR data files-0524/2-(2-chlorophenoxy)cyclohexyl prop-2-yn-1-yl sulfite (5.02)-CNMR/pdata/1/email_184-C_2_1.pdf
- The primary NMR data files-0524/2-(2-chlorophenoxy)cyclohexyl prop-2-yn-1-yl sulfite (5.02)-CNMR/pdata/1/intrng
- The primary NMR data files-0524/2-(2-chlorophenoxy)cyclohexyl prop-2-yn-1-yl sulfite (5.02)-CNMR/pdata/1/outd
- The primary NMR data files-0524/2-(2-chlorophenoxy)cyclohexyl prop-2-yn-1-yl sulfite (5.02)-CNMR/pdata/1/peaklist.xml
- The primary NMR data files-0524/2-(2-chlorophenoxy)cyclohexyl prop-2-yn-1-yl sulfite (5.02)-CNMR/pdata/1/peakrng
- The primary NMR data files-0524/2-(2-chlorophenoxy)cyclohexyl prop-2-yn-1-yl sulfite (5.02)-CNMR/pdata/1/peaks
- The primary NMR data files-0524/2-(2-chlorophenoxy)cyclohexyl prop-2-yn-1-yl sulfite (5.02)-CNMR/pdata/1/proc
- The primary NMR data files-0524/2-(2-chlorophenoxy)cyclohexyl prop-2-yn-1-yl sulfite (5.02)-CNMR/pdata/1/procs
- The primary NMR data files-0524/2-(2-chlorophenoxy)cyclohexyl prop-2-yn-1-yl sulfite (5.02)-CNMR/pdata/1/title
- The primary NMR data files-0524/2-(2-chlorophenoxy)cyclohexyl prop-2-yn-1-yl sulfite (5.02)-CNMR/prosol_History
- The primary NMR data files-0524/2-(2-chlorophenoxy)cyclohexyl prop-2-yn-1-yl sulfite (5.02)-CNMR/pulseprogram.precomp
- The primary NMR data files-0524/2-(2-chlorophenoxy)cyclohexyl prop-2-yn-1-yl sulfite (5.02)-CNMR/scon2
- The primary NMR data files-0524/2-(2-chlorophenoxy)cyclohexyl prop-2-yn-1-yl sulfite (5.02)-CNMR/shimvalues
- The primary NMR data files-0524/2-(2-chlorophenoxy)cyclohexyl prop-2-yn-1-yl sulfite (5.02)-CNMR/specpar
- The primary NMR data files-0524/2-(2-chlorophenoxy)cyclohexyl prop-2-yn-1-yl sulfite (5.02)-CNMR/topshimreport
- The primary NMR data files-0524/2-(2-chlorophenoxy)cyclohexyl prop-2-yn-1-yl sulfite (5.02)-CNMR/uxnmr.info
- The primary NMR data files-0524/2-(2-chlorophenoxy)cyclohexyl prop-2-yn-1-yl sulfite (5.02)-CNMR/uxnmr.par
- The primary NMR data files-0524/2-(2-chlorophenoxy)cyclohexyl prop-2-yn-1-yl sulfite (5.02)-CNMR/vtc_pid_settings
- The primary NMR data files-0524/2-(2-chlorophenoxy)cyclohexyl prop-2-yn-1-yl sulfite (5.02)-HNMR/
- The primary NMR data files-0524/2-(2-chlorophenoxy)cyclohexyl prop-2-yn-1-yl sulfite (5.02)-HNMR/acqu
- The primary NMR data files-0524/2-(2-chlorophenoxy)cyclohexyl prop-2-yn-1-yl sulfite (5.02)-HNMR/acqus
- The primary NMR data files-0524/2-(2-chlorophenoxy)cyclohexyl prop-2-yn-1-yl sulfite (5.02)-HNMR/audita.txt
- The primary NMR data files-0524/2-(2-chlorophenoxy)cyclohexyl prop-2-yn-1-yl sulfite (5.02)-HNMR/fid
- The primary NMR data files-0524/2-(2-chlorophenoxy)cyclohexyl prop-2-yn-1-yl sulfite (5.02)-HNMR/format.temp
- The primary NMR data files-0524/2-(2-chlorophenoxy)cyclohexyl prop-2-yn-1-yl sulfite (5.02)-HNMR/fq1list
- The primary NMR data files-0524/2-(2-chlorophenoxy)cyclohexyl prop-2-yn-1-yl sulfite (5.02)-HNMR/pdata/
- The primary NMR data files-0524/2-(2-chlorophenoxy)cyclohexyl prop-2-yn-1-yl sulfite (5.02)-HNMR/pdata/1/
- The primary NMR data files-0524/2-(2-chlorophenoxy)cyclohexyl prop-2-yn-1-yl sulfite (5.02)-HNMR/pdata/1/1i
- The primary NMR data files-0524/2-(2-chlorophenoxy)cyclohexyl prop-2-yn-1-yl sulfite (5.02)-HNMR/pdata/1/1r
- The primary NMR data files-0524/2-(2-chlorophenoxy)cyclohexyl prop-2-yn-1-yl sulfite (5.02)-HNMR/pdata/1/auditp.txt
- The primary NMR data files-0524/2-(2-chlorophenoxy)cyclohexyl prop-2-yn-1-yl sulfite (5.02)-HNMR/pdata/1/intrng
- The primary NMR data files-0524/2-(2-chlorophenoxy)cyclohexyl prop-2-yn-1-yl sulfite (5.02)-HNMR/pdata/1/outd
- The primary NMR data files-0524/2-(2-chlorophenoxy)cyclohexyl prop-2-yn-1-yl sulfite (5.02)-HNMR/pdata/1/parm.txt
- The primary NMR data files-0524/2-(2-chlorophenoxy)cyclohexyl prop-2-yn-1-yl sulfite (5.02)-HNMR/pdata/1/peaklist.xml
- The primary NMR data files-0524/2-(2-chlorophenoxy)cyclohexyl prop-2-yn-1-yl sulfite (5.02)-HNMR/pdata/1/peakrng
- The primary NMR data files-0524/2-(2-chlorophenoxy)cyclohexyl prop-2-yn-1-yl sulfite (5.02)-HNMR/pdata/1/peaks
- The primary NMR data files-0524/2-(2-chlorophenoxy)cyclohexyl prop-2-yn-1-yl sulfite (5.02)-HNMR/pdata/1/proc
- The primary NMR data files-0524/2-(2-chlorophenoxy)cyclohexyl prop-2-yn-1-yl sulfite (5.02)-HNMR/pdata/1/procs
- The primary NMR data files-0524/2-(2-chlorophenoxy)cyclohexyl prop-2-yn-1-yl sulfite (5.02)-HNMR/pdata/1/thumb.png
- The primary NMR data files-0524/2-(2-chlorophenoxy)cyclohexyl prop-2-yn-1-yl sulfite (5.02)-HNMR/pdata/1/title
- The primary NMR data files-0524/2-(2-chlorophenoxy)cyclohexyl prop-2-yn-1-yl sulfite (5.02)-HNMR/prosol_History
- The primary NMR data files-0524/2-(2-chlorophenoxy)cyclohexyl prop-2-yn-1-yl sulfite (5.02)-HNMR/pulseprogram
- The primary NMR data files-0524/2-(2-chlorophenoxy)cyclohexyl prop-2-yn-1-yl sulfite (5.02)-HNMR/scon2
- The primary NMR data files-0524/2-(2-chlorophenoxy)cyclohexyl prop-2-yn-1-yl sulfite (5.02)-HNMR/shimvalues
- The primary NMR data files-0524/2-(2-chlorophenoxy)cyclohexyl prop-2-yn-1-yl sulfite (5.02)-HNMR/specpar
- The primary NMR data files-0524/2-(2-chlorophenoxy)cyclohexyl prop-2-yn-1-yl sulfite (5.02)-HNMR/uxnmr.info
- The primary NMR data files-0524/2-(2-chlorophenoxy)cyclohexyl prop-2-yn-1-yl sulfite (5.02)-HNMR/uxnmr.par
- The primary NMR data files-0524/2-(2-fluorophenoxy)cyclohexyl prop-2-yn-1-yl sulfite (5.01)-CNMR/
- The primary NMR data files-0524/2-(2-fluorophenoxy)cyclohexyl prop-2-yn-1-yl sulfite (5.01)-CNMR/2/
- The primary NMR data files-0524/2-(2-fluorophenoxy)cyclohexyl prop-2-yn-1-yl sulfite (5.01)-CNMR/2/acqu
- The primary NMR data files-0524/2-(2-fluorophenoxy)cyclohexyl prop-2-yn-1-yl sulfite (5.01)-CNMR/2/acqus
- The primary NMR data files-0524/2-(2-fluorophenoxy)cyclohexyl prop-2-yn-1-yl sulfite (5.01)-CNMR/2/adcInfo_TRX2.xml
- The primary NMR data files-0524/2-(2-fluorophenoxy)cyclohexyl prop-2-yn-1-yl sulfite (5.01)-CNMR/2/au/
- The primary NMR data files-0524/2-(2-fluorophenoxy)cyclohexyl prop-2-yn-1-yl sulfite (5.01)-CNMR/2/au/src/
- The primary NMR data files-0524/2-(2-fluorophenoxy)cyclohexyl prop-2-yn-1-yl sulfite (5.01)-CNMR/2/au/src/au_zg
- The primary NMR data files-0524/2-(2-fluorophenoxy)cyclohexyl prop-2-yn-1-yl sulfite (5.01)-CNMR/2/au/src/proc_1d
- The primary NMR data files-0524/2-(2-fluorophenoxy)cyclohexyl prop-2-yn-1-yl sulfite (5.01)-CNMR/2/audita.txt
- The primary NMR data files-0524/2-(2-fluorophenoxy)cyclohexyl prop-2-yn-1-yl sulfite (5.01)-CNMR/2/fid
- The primary NMR data files-0524/2-(2-fluorophenoxy)cyclohexyl prop-2-yn-1-yl sulfite (5.01)-CNMR/2/format.temp
- The primary NMR data files-0524/2-(2-fluorophenoxy)cyclohexyl prop-2-yn-1-yl sulfite (5.01)-CNMR/2/lists/
- The primary NMR data files-0524/2-(2-fluorophenoxy)cyclohexyl prop-2-yn-1-yl sulfite (5.01)-CNMR/2/lists/cpd/
- The primary NMR data files-0524/2-(2-fluorophenoxy)cyclohexyl prop-2-yn-1-yl sulfite (5.01)-CNMR/2/lists/cpd/waltz65
- The primary NMR data files-0524/2-(2-fluorophenoxy)cyclohexyl prop-2-yn-1-yl sulfite (5.01)-CNMR/2/lists/form/
- The primary NMR data files-0524/2-(2-fluorophenoxy)cyclohexyl prop-2-yn-1-yl sulfite (5.01)-CNMR/2/lists/form/plot_acqu.form
- The primary NMR data files-0524/2-(2-fluorophenoxy)cyclohexyl prop-2-yn-1-yl sulfite (5.01)-CNMR/2/lists/pp/
- The primary NMR data files-0524/2-(2-fluorophenoxy)cyclohexyl prop-2-yn-1-yl sulfite (5.01)-CNMR/2/lists/pp/Avance.incl
- The primary NMR data files-0524/2-(2-fluorophenoxy)cyclohexyl prop-2-yn-1-yl sulfite (5.01)-CNMR/2/lists/pp/Delay.incl
- The primary NMR data files-0524/2-(2-fluorophenoxy)cyclohexyl prop-2-yn-1-yl sulfite (5.01)-CNMR/2/lists/pp/zgpg30
- The primary NMR data files-0524/2-(2-fluorophenoxy)cyclohexyl prop-2-yn-1-yl sulfite (5.01)-CNMR/2/pdata/
- The primary NMR data files-0524/2-(2-fluorophenoxy)cyclohexyl prop-2-yn-1-yl sulfite (5.01)-CNMR/2/pdata/1/
- The primary NMR data files-0524/2-(2-fluorophenoxy)cyclohexyl prop-2-yn-1-yl sulfite (5.01)-CNMR/2/pdata/1/1i
- The primary NMR data files-0524/2-(2-fluorophenoxy)cyclohexyl prop-2-yn-1-yl sulfite (5.01)-CNMR/2/pdata/1/1r
- The primary NMR data files-0524/2-(2-fluorophenoxy)cyclohexyl prop-2-yn-1-yl sulfite (5.01)-CNMR/2/pdata/1/auditp.txt
- The primary NMR data files-0524/2-(2-fluorophenoxy)cyclohexyl prop-2-yn-1-yl sulfite (5.01)-CNMR/2/pdata/1/email_184-C_2_1.pdf
- The primary NMR data files-0524/2-(2-fluorophenoxy)cyclohexyl prop-2-yn-1-yl sulfite (5.01)-CNMR/2/pdata/1/intrng
- The primary NMR data files-0524/2-(2-fluorophenoxy)cyclohexyl prop-2-yn-1-yl sulfite (5.01)-CNMR/2/pdata/1/outd
- The primary NMR data files-0524/2-(2-fluorophenoxy)cyclohexyl prop-2-yn-1-yl sulfite (5.01)-CNMR/2/pdata/1/peaklist.xml
- The primary NMR data files-0524/2-(2-fluorophenoxy)cyclohexyl prop-2-yn-1-yl sulfite (5.01)-CNMR/2/pdata/1/peakrng
- The primary NMR data files-0524/2-(2-fluorophenoxy)cyclohexyl prop-2-yn-1-yl sulfite (5.01)-CNMR/2/pdata/1/peaks
- The primary NMR data files-0524/2-(2-fluorophenoxy)cyclohexyl prop-2-yn-1-yl sulfite (5.01)-CNMR/2/pdata/1/proc
- The primary NMR data files-0524/2-(2-fluorophenoxy)cyclohexyl prop-2-yn-1-yl sulfite (5.01)-CNMR/2/pdata/1/procs
- The primary NMR data files-0524/2-(2-fluorophenoxy)cyclohexyl prop-2-yn-1-yl sulfite (5.01)-CNMR/2/pdata/1/title
- The primary NMR data files-0524/2-(2-fluorophenoxy)cyclohexyl prop-2-yn-1-yl sulfite (5.01)-CNMR/2/prosol_History
- The primary NMR data files-0524/2-(2-fluorophenoxy)cyclohexyl prop-2-yn-1-yl sulfite (5.01)-CNMR/2/pulseprogram.precomp
- The primary NMR data files-0524/2-(2-fluorophenoxy)cyclohexyl prop-2-yn-1-yl sulfite (5.01)-CNMR/2/scon2
- The primary NMR data files-0524/2-(2-fluorophenoxy)cyclohexyl prop-2-yn-1-yl sulfite (5.01)-CNMR/2/shimvalues
- The primary NMR data files-0524/2-(2-fluorophenoxy)cyclohexyl prop-2-yn-1-yl sulfite (5.01)-CNMR/2/specpar
- The primary NMR data files-0524/2-(2-fluorophenoxy)cyclohexyl prop-2-yn-1-yl sulfite (5.01)-CNMR/2/topshimreport
- The primary NMR data files-0524/2-(2-fluorophenoxy)cyclohexyl prop-2-yn-1-yl sulfite (5.01)-CNMR/2/uxnmr.info
- The primary NMR data files-0524/2-(2-fluorophenoxy)cyclohexyl prop-2-yn-1-yl sulfite (5.01)-CNMR/2/uxnmr.par
- The primary NMR data files-0524/2-(2-fluorophenoxy)cyclohexyl prop-2-yn-1-yl sulfite (5.01)-CNMR/2/vtc_pid_settings
- The primary NMR data files-0524/2-(2-fluorophenoxy)cyclohexyl prop-2-yn-1-yl sulfite (5.01)-HNMR/
- The primary NMR data files-0524/2-(2-fluorophenoxy)cyclohexyl prop-2-yn-1-yl sulfite (5.01)-HNMR/acqu
- The primary NMR data files-0524/2-(2-fluorophenoxy)cyclohexyl prop-2-yn-1-yl sulfite (5.01)-HNMR/acqus
- The primary NMR data files-0524/2-(2-fluorophenoxy)cyclohexyl prop-2-yn-1-yl sulfite (5.01)-HNMR/audita.txt
- The primary NMR data files-0524/2-(2-fluorophenoxy)cyclohexyl prop-2-yn-1-yl sulfite (5.01)-HNMR/fid
- The primary NMR data files-0524/2-(2-fluorophenoxy)cyclohexyl prop-2-yn-1-yl sulfite (5.01)-HNMR/format.temp
- The primary NMR data files-0524/2-(2-fluorophenoxy)cyclohexyl prop-2-yn-1-yl sulfite (5.01)-HNMR/fq1list
- The primary NMR data files-0524/2-(2-fluorophenoxy)cyclohexyl prop-2-yn-1-yl sulfite (5.01)-HNMR/pdata/
- The primary NMR data files-0524/2-(2-fluorophenoxy)cyclohexyl prop-2-yn-1-yl sulfite (5.01)-HNMR/pdata/1/
- The primary NMR data files-0524/2-(2-fluorophenoxy)cyclohexyl prop-2-yn-1-yl sulfite (5.01)-HNMR/pdata/1/1i
- The primary NMR data files-0524/2-(2-fluorophenoxy)cyclohexyl prop-2-yn-1-yl sulfite (5.01)-HNMR/pdata/1/1r
- The primary NMR data files-0524/2-(2-fluorophenoxy)cyclohexyl prop-2-yn-1-yl sulfite (5.01)-HNMR/pdata/1/auditp.txt
- The primary NMR data files-0524/2-(2-fluorophenoxy)cyclohexyl prop-2-yn-1-yl sulfite (5.01)-HNMR/pdata/1/intrng
- The primary NMR data files-0524/2-(2-fluorophenoxy)cyclohexyl prop-2-yn-1-yl sulfite (5.01)-HNMR/pdata/1/outd
- The primary NMR data files-0524/2-(2-fluorophenoxy)cyclohexyl prop-2-yn-1-yl sulfite (5.01)-HNMR/pdata/1/parm.txt
- The primary NMR data files-0524/2-(2-fluorophenoxy)cyclohexyl prop-2-yn-1-yl sulfite (5.01)-HNMR/pdata/1/peaklist.xml
- The primary NMR data files-0524/2-(2-fluorophenoxy)cyclohexyl prop-2-yn-1-yl sulfite (5.01)-HNMR/pdata/1/peakrng
- The primary NMR data files-0524/2-(2-fluorophenoxy)cyclohexyl prop-2-yn-1-yl sulfite (5.01)-HNMR/pdata/1/peaks
- The primary NMR data files-0524/2-(2-fluorophenoxy)cyclohexyl prop-2-yn-1-yl sulfite (5.01)-HNMR/pdata/1/proc
- The primary NMR data files-0524/2-(2-fluorophenoxy)cyclohexyl prop-2-yn-1-yl sulfite (5.01)-HNMR/pdata/1/procs
- The primary NMR data files-0524/2-(2-fluorophenoxy)cyclohexyl prop-2-yn-1-yl sulfite (5.01)-HNMR/pdata/1/thumb.png
- The primary NMR data files-0524/2-(2-fluorophenoxy)cyclohexyl prop-2-yn-1-yl sulfite (5.01)-HNMR/pdata/1/title
- The primary NMR data files-0524/2-(2-fluorophenoxy)cyclohexyl prop-2-yn-1-yl sulfite (5.01)-HNMR/prosol_History
- The primary NMR data files-0524/2-(2-fluorophenoxy)cyclohexyl prop-2-yn-1-yl sulfite (5.01)-HNMR/pulseprogram
- The primary NMR data files-0524/2-(2-fluorophenoxy)cyclohexyl prop-2-yn-1-yl sulfite (5.01)-HNMR/scon2
- The primary NMR data files-0524/2-(2-fluorophenoxy)cyclohexyl prop-2-yn-1-yl sulfite (5.01)-HNMR/shimvalues
- The primary NMR data files-0524/2-(2-fluorophenoxy)cyclohexyl prop-2-yn-1-yl sulfite (5.01)-HNMR/specpar
- The primary NMR data files-0524/2-(2-fluorophenoxy)cyclohexyl prop-2-yn-1-yl sulfite (5.01)-HNMR/uxnmr.info
- The primary NMR data files-0524/2-(2-fluorophenoxy)cyclohexyl prop-2-yn-1-yl sulfite (5.01)-HNMR/uxnmr.par
- The primary NMR data files-0524/2-(3-bromophenoxy)cyclohexyl prop-2-yn-1-yl sulfite (5.08)-CNMR/
[truncated: 2,002 more entries]
