# Supplementary material for: Design, synthesis, and biological activity of novel halogenated sulfite compounds
Source: PLoS One. 2025 Jul 2;20(7):e0327587. doi: 10.1371/journal.pone.0327587 (PMC12220988; doi:10.1371/journal.pone.0327587)
Supplement: S4 File — (ZIP) [file pone.0327587.s004.zip › The primary NMR data files-0524/2-(2-bromophenoxy)cyclohexyl prop-2-yn-1-yl sulfite (5.03)-CNMR/audita.txt]

##TITLE= Audit trail, TopSpin 4.3.0
##JCAMPDX= 5.01
##ORIGIN= Bruker BioSpin GmbH
##OWNER= root
$$ /root/.topspin-BladeEpu/local_acqu/JBY181-1/2/audita.txt
##AUDIT TRAIL=  $$ (NUMBER, WHEN, WHO, WHERE, PROCESS, VERSION, WHAT)
(   1,<2024-09-27T16:54:19.100+0000>,<WIN-ASCV3RN49JE\root>,<WIN-ASCV3RN49JE>,<go4>,<TopSpin 4.3.0>,
      <acquisition in progress>)
$$ D:/DATA/Huzhiqiang/data/HZQ/nmr/JBY181-1/2/audita.txt
(   2,<2024-09-27T17:48:17.418+0000>,<WIN-ASCV3RN49JE\root>,<WIN-ASCV3RN49JE>,<go4>,<TopSpin 4.3.0>,
      <created by zg on 'Avance' (WIN-ASCV3RN49JE) by user 'WIN-ASCV3RN49JE\root'
       on data set with UUID '232577cc-7cf1-11ef-9e09-0030d62e29cd'
       started at 2024-09-27 16:54:19.100 +0000, POWCHK enabled, PULCHK disabled,
       completed at 2024-09-27 17:48:17.417 +0000
       configuration hash MD5:
       2A C5 28 50 FA D2 00 70 E2 0C F3 90 63 FE 8E 30
       double data hash MD5: 64K
       C6 EC DA A9 F1 5B AE F7 31 4E F6 38 C9 20 CB D6>)
(   3,<2024-09-28T01:48:12.997+0800>,<root>,<WIN-ASCV3RN49JE>,<xwish3>,<TopSpin 4.3.0>,
      <ICON-NMR User ID: HZQ
       double data hash MD5: 64K
       C6 EC DA A9 F1 5B AE F7 31 4E F6 38 C9 20 CB D6>)
##END=

$$ hash MD5
$$ 19 91 F5 77 0E B1 D2 08 74 14 3B BF 6C 13 81 0F
