# Supplementary material for: Design, synthesis, and biological activity of novel halogenated sulfite compounds
Source: PLoS One. 2025 Jul 2;20(7):e0327587. doi: 10.1371/journal.pone.0327587 (PMC12220988; doi:10.1371/journal.pone.0327587)
Supplement: S4 File — (ZIP) [file pone.0327587.s004.zip › The primary NMR data files-0524/2-(2-bromophenoxy)cyclohexyl prop-2-yn-1-yl sulfite (5.03)-CNMR/pdata/1/auditp.txt]

##TITLE= Audit trail, TopSpin 4.3.0
##JCAMPDX= 5.01
##ORIGIN= Bruker BioSpin GmbH
##OWNER= root
$$ D:/DATA/Huzhiqiang/data/HZQ/nmr/JBY181-1/2/pdata/1/auditp.txt
##AUDIT TRAIL=  $$ (NUMBER, WHEN, WHO, WHERE, PROCESS, VERSION, WHAT)
(   1,<2024-09-27T16:54:19.100+0000>,<WIN-ASCV3RN49JE\root>,<WIN-ASCV3RN49JE>,<go4>,<TopSpin 4.3.0>,
      <acquisition in progress>)
$$ D:/DATA/Huzhiqiang/data/HZQ/nmr/JBY181-1/2/audita.txt
(   2,<2024-09-27T17:48:17.418+0000>,<WIN-ASCV3RN49JE\root>,<WIN-ASCV3RN49JE>,<go4>,<TopSpin 4.3.0>,
      <created by zg on 'Avance' (WIN-ASCV3RN49JE) by user 'WIN-ASCV3RN49JE\root'
       on data set with UUID '232577cc-7cf1-11ef-9e09-0030d62e29cd'
       started at 2024-09-27 16:54:19.100 +0000, POWCHK enabled, PULCHK disabled,
       completed at 2024-09-27 17:48:17.417 +0000
       configuration hash MD5:
       2A C5 28 50 FA D2 00 70 E2 0C F3 90 63 FE 8E 30
       double data hash MD5: 64K
       C6 EC DA A9 F1 5B AE F7 31 4E F6 38 C9 20 CB D6>)
(   3,<2024-09-28T01:48:12.997+0800>,<root>,<WIN-ASCV3RN49JE>,<xwish3>,<TopSpin 4.3.0>,
      <ICON-NMR User ID: HZQ
       double data hash MD5: 64K
       C6 EC DA A9 F1 5B AE F7 31 4E F6 38 C9 20 CB D6>)
(   4,<2024-09-28T01:48:13.857+0800>,<root/HZQ>,<WIN-ASCV3RN49JE>,<proc1d>,<TopSpin 4.3.0>,
      <Start of raw data processing
       ef LB = 1 FT_mod = 6 PKNL = 1 SI = 32K 
       data hash MD5: 32K
       65 3B FE 86 BB 27 E0 9A FF 72 D9 42 9B 7F 32 35>)
(   5,<2024-09-28T01:48:13.982+0800>,<root/HZQ>,<WIN-ASCV3RN49JE>,<proc1d>,<TopSpin 4.3.0>,
      <apk 
       data hash MD5: 32K
       2D 17 F7 D4 D8 EB 23 EB 2E E4 D2 89 D1 60 FC 06>)
(   6,<2024-09-28T01:48:14.200+0800>,<root/HZQ>,<WIN-ASCV3RN49JE>,<proc1d>,<TopSpin 4.3.0>,
      <abs ABSG = 5 
       data hash MD5: 32K
       AA 0C BE 70 60 F9 FE 56 74 F1 D8 19 11 92 50 9F>)
(   7,<2024-09-28T01:48:14.263+0800>,<root/HZQ>,<WIN-ASCV3RN49JE>,<peak>,<TopSpin 4.3.0>,
      <1D Peak picking
       data hash MD5: 32K
       AA 0C BE 70 60 F9 FE 56 74 F1 D8 19 11 92 50 9F>)
(   8,<2024-09-28T01:48:15.247+0800>,<root/HZQ>,<WIN-ASCV3RN49JE>,<xwish3>,<TopSpin 4.3.0>,
      <ICON-NMR User ID: HZQ
       data hash MD5: 32K
       AA 0C BE 70 60 F9 FE 56 74 F1 D8 19 11 92 50 9F>)
##END=

$$ hash MD5
$$ A8 92 A8 97 14 5D BF 75 29 E4 1B EC F5 86 01 FB
