# Supplementary material for: Design, synthesis, and biological activity of novel halogenated sulfite compounds
Source: PLoS One. 2025 Jul 2;20(7):e0327587. doi: 10.1371/journal.pone.0327587 (PMC12220988; doi:10.1371/journal.pone.0327587)
Supplement: S4 File — (ZIP) [file pone.0327587.s004.zip › The primary NMR data files-0524/2-(2-bromophenoxy)cyclohexyl prop-2-yn-1-yl sulfite (5.03)-CNMR/pdata/1/intrng]

P 0
132.819087   132.197833
127.702874   127.154709
121.797303   121.073724
114.795399   113.640597
76.745391   75.364014
74.903555   74.501566
29.997821   29.310786
29.303478   27.790540
22.272339   21.782644
21.775335   20.905579
