# Supplementary material for: Design, synthesis, and biological activity of novel halogenated sulfite compounds
Source: PLoS One. 2025 Jul 2;20(7):e0327587. doi: 10.1371/journal.pone.0327587 (PMC12220988; doi:10.1371/journal.pone.0327587)
Supplement: S4 File — (ZIP) [file pone.0327587.s004.zip › The primary NMR data files-0524/2-(2-bromophenoxy)cyclohexyl prop-2-yn-1-yl sulfite (5.03)-CNMR/pdata/1/peaklist.xml]

<?xml version="1.0" encoding="UTF-8"?>
<PeakList>
  <PeakList1D>
    <PeakList1DHeader creator="root" date="2024-09-28T01:48:14.294+08:00" expNo="2" name="JBY181-1" owner="" procNo="1" source="D:/DATA/Huzhiqiang/data/HZQ/nmr">
      <PeakPickDetails>F1=218.712997ppm, F2=-20.784249ppm, MI=0.00cm, MAXI=10000.00cm, PC=1.400
      </PeakPickDetails>
    </PeakList1DHeader>
    <Peak1D F1="152.855222" intensity="5.977878e-01" type="0"/>
    <Peak1D F1="152.807321" intensity="5.185187e-01" type="0"/>
    <Peak1D F1="132.639363" intensity="1.830146e+00" type="0"/>
    <Peak1D F1="132.618193" intensity="1.733055e+00" type="0"/>
    <Peak1D F1="132.507904" intensity="2.661029e-01" type="0"/>
    <Peak1D F1="132.470060" intensity="2.021217e-01" type="0"/>
    <Peak1D F1="132.413902" intensity="3.062925e-01" type="0"/>
    <Peak1D F1="132.323590" intensity="1.404940e-01" type="0"/>
    <Peak1D F1="128.573573" intensity="1.691534e-01" type="0"/>
    <Peak1D F1="127.458255" intensity="2.879973e-01" type="0"/>
    <Peak1D F1="127.371284" intensity="2.890091e+00" type="0"/>
    <Peak1D F1="127.321421" intensity="3.830745e-01" type="0"/>
    <Peak1D F1="127.283470" intensity="1.683774e-01" type="0"/>
    <Peak1D F1="121.644366" intensity="1.637043e+00" type="0"/>
    <Peak1D F1="121.486961" intensity="1.610952e+00" type="0"/>
    <Peak1D F1="121.344937" intensity="1.389028e-01" type="0"/>
    <Peak1D F1="121.180224" intensity="2.125555e-01" type="0"/>
    <Peak1D F1="120.586242" intensity="1.667657e-01" type="0"/>
    <Peak1D F1="120.528891" intensity="1.460828e-01" type="0"/>
    <Peak1D F1="115.355299" intensity="2.596316e-01" type="0"/>
    <Peak1D F1="115.312060" intensity="2.177860e-01" type="0"/>
    <Peak1D F1="114.652712" intensity="1.620982e+00" type="0"/>
    <Peak1D F1="114.467956" intensity="1.069782e-01" type="0"/>
    <Peak1D F1="114.384268" intensity="1.289058e+00" type="0"/>
    <Peak1D F1="114.030979" intensity="1.096294e-01" type="0"/>
    <Peak1D F1="113.763592" intensity="1.575799e-01" type="0"/>
    <Peak1D F1="113.252998" intensity="1.349390e-01" type="0"/>
    <Peak1D F1="112.619753" intensity="5.812891e-01" type="0"/>
    <Peak1D F1="112.474210" intensity="5.693602e-01" type="0"/>
    <Peak1D F1="83.804695" intensity="9.589511e-02" type="0"/>
    <Peak1D F1="80.951050" intensity="9.035771e-02" type="0"/>
    <Peak1D F1="78.211321" intensity="4.102562e-01" type="0"/>
    <Peak1D F1="77.218427" intensity="2.906896e-01" type="0"/>
    <Peak1D F1="76.761536" intensity="9.518491e-02" type="0"/>
    <Peak1D F1="76.559229" intensity="7.371166e-01" type="0"/>
    <Peak1D F1="76.463029" intensity="5.856979e-01" type="0"/>
    <Peak1D F1="76.259008" intensity="1.558369e+01" type="0"/>
    <Peak1D F1="76.004554" intensity="1.573281e+01" type="0"/>
    <Peak1D F1="75.750699" intensity="1.500000e+01" type="0"/>
    <Peak1D F1="74.726243" intensity="2.644416e+00" type="0"/>
    <Peak1D F1="74.479625" intensity="4.286157e-01" type="0"/>
    <Peak1D F1="74.403068" intensity="2.224417e-01" type="0"/>
    <Peak1D F1="74.365867" intensity="1.496367e-01" type="0"/>
    <Peak1D F1="73.793733" intensity="3.017199e-01" type="0"/>
    <Peak1D F1="72.851216" intensity="1.733319e-01" type="0"/>
    <Peak1D F1="72.319724" intensity="1.795506e-01" type="0"/>
    <Peak1D F1="49.900547" intensity="1.569118e-01" type="0"/>
    <Peak1D F1="47.517411" intensity="1.154693e+00" type="0"/>
    <Peak1D F1="47.176534" intensity="1.370426e-01" type="0"/>
    <Peak1D F1="47.125900" intensity="1.669925e+00" type="0"/>
    <Peak1D F1="46.994540" intensity="1.363922e-01" type="0"/>
    <Peak1D F1="46.134391" intensity="1.333888e-01" type="0"/>
    <Peak1D F1="30.863937" intensity="2.430582e-01" type="0"/>
    <Peak1D F1="29.969913" intensity="8.705451e-02" type="0"/>
    <Peak1D F1="29.745807" intensity="6.567279e-01" type="0"/>
    <Peak1D F1="29.634133" intensity="1.823348e-01" type="0"/>
    <Peak1D F1="29.513551" intensity="4.392243e-01" type="0"/>
    <Peak1D F1="29.146437" intensity="1.090707e-01" type="0"/>
    <Peak1D F1="28.632860" intensity="2.459789e-01" type="0"/>
    <Peak1D F1="28.131431" intensity="6.174552e-01" type="0"/>
    <Peak1D F1="27.561067" intensity="5.114525e-01" type="0"/>
    <Peak1D F1="27.109973" intensity="8.326816e-02" type="0"/>
    <Peak1D F1="22.992463" intensity="2.160511e-01" type="0"/>
    <Peak1D F1="22.767201" intensity="2.426229e-01" type="0"/>
    <Peak1D F1="22.008920" intensity="7.760355e-01" type="0"/>
    <Peak1D F1="21.869309" intensity="1.520800e-01" type="0"/>
    <Peak1D F1="21.642191" intensity="2.691958e-01" type="0"/>
    <Peak1D F1="21.559709" intensity="9.091885e-01" type="0"/>
    <Peak1D F1="21.507205" intensity="6.400510e-01" type="0"/>
    <Peak1D F1="21.290637" intensity="1.422134e-01" type="0"/>
    <Peak1D F1="21.122804" intensity="7.045494e-01" type="0"/>
    <Peak1D F1="20.922838" intensity="9.799965e-02" type="0"/>
    <Peak1D F1="-0.003659" intensity="4.591089e-01" type="0"/>
  </PeakList1D>
</PeakList>
