# Supplementary material for: Design, synthesis, and biological activity of novel halogenated sulfite compounds
Source: PLoS One. 2025 Jul 2;20(7):e0327587. doi: 10.1371/journal.pone.0327587 (PMC12220988; doi:10.1371/journal.pone.0327587)
Supplement: S4 File — (ZIP) [file pone.0327587.s004.zip › The primary NMR data files-0524/2-(2-bromophenoxy)cyclohexyl prop-2-yn-1-yl sulfite (5.03)-CNMR/shimvalues]

# Fri Sep 27 17:48:16 2024
#$$PROBEIDENTIFIER=Z167419_0061
#$$PROBENAME=PI HR-BBO500S2-BBF/H/D-5.0-Z SP
#$$SHIMID=292722
#
# Active Shim Gradients
#
Z           		-1736           
Z2          		1661            
Z3          		977             
Z4          		1830            
Z5          		40              
Z6          		-2084           
Z7          		4591            
Z8          		997             
X           		2283            
XZ          		-1919           
XZ2         		1607            
XZ3         		-1001           
XZ4         		454             
XZ5         		183             
Y           		2460            
YZ          		1620            
YZ2         		6511            
YZ3         		-145            
YZ4         		2062            
YZ5         		-173            
XY          		2380            
XYZ         		-2407           
XYZ2        		-56             
XYZ3        		798             
XYZ4        		-6443           
XYZ5        		360             
(X2-Y2)     		-2395           
(X2-Y2)Z    		-1921           
(X2-Y2)Z2   		373             
(X2-Y2)Z3   		1415            
(X2-Y2)Z4   		-116            
(X2-Y2)Z5   		-88             
X3          		2459            
X3Z         		-1231           
Y3          		63              
Y3Z         		-3525           
#
# Lock Parameter
#
FIELD		-1525.100
LOCKPHASE		  50.100
LOCKPOWER		 -27.000
LOCKGAIN		 126.010
LOCKDC		 -75.000
LOCKSHIFT		   7.240
LOOPGAIN		 -12.000
LOOPTIME		   0.400
LOOPFILTER		 100.000
#
IEEE64_VERSION_CODE 1
#
# Shim currents 
#
SHIM_SETTING [ 1]      -75.45997066
SHIM_SETTING [ 2]     1894.00837941
SHIM_SETTING [ 3]    -1769.33065368
SHIM_SETTING [ 4]     1694.30189298
SHIM_SETTING [ 5]     -988.20674266
SHIM_SETTING [ 6]      322.92099519
SHIM_SETTING [ 7]     6518.83598787
SHIM_SETTING [ 8]    -3731.98839610
SHIM_SETTING [ 9]     1842.59767702
SHIM_SETTING [10]     -990.54016159
SHIM_SETTING [11]        0.00000000
SHIM_SETTING [12]     3588.10000000
SHIM_SETTING [13]    -3462.50000000
SHIM_SETTING [14]     1789.20000059
SHIM_SETTING [15]     1184.49999817
SHIM_SETTING [16]     6705.40000394
SHIM_SETTING [17]      912.70000307
SHIM_SETTING [18]      668.60000227
SHIM_SETTING [19]       77.20000028
SHIM_SETTING [20]     1806.19999930
SHIM_SETTING [21]    -2132.40000157
SHIM_SETTING [22]     -329.10000388
SHIM_SETTING [23]    -4831.19999844
SHIM_SETTING [24]     -273.50000108
SHIM_SETTING [25]     -219.60000128
SHIM_SETTING [26]    -2014.90000253
SHIM_SETTING [27]      595.60000020
SHIM_SETTING [28]    11416.20000432
SHIM_SETTING [29]    -3073.09999232
SHIM_SETTING [30]    -4313.19999373
SHIM_SETTING [31]    -2923.99999501
SHIM_SETTING [32]     8557.20000431
SHIM_SETTING [33]    -3217.79999452
SHIM_SETTING [34]      204.40000410
SHIM_SETTING [35]     6784.20000043
SHIM_SETTING [36]    10945.39999685
SHIM_SETTING [37]      760.19999975
SHIM_SETTING [38]      784.69999727
SHIM_SETTING [39]    -4687.99999595
SHIM_SETTING [40]        0.00000000
