# Supplementary material for: Design, synthesis, and biological activity of novel halogenated sulfite compounds
Source: PLoS One. 2025 Jul 2;20(7):e0327587. doi: 10.1371/journal.pone.0327587 (PMC12220988; doi:10.1371/journal.pone.0327587)
Supplement: S4 File — (ZIP) [file pone.0327587.s004.zip › The primary NMR data files-0524/2-(2-bromophenoxy)cyclohexyl prop-2-yn-1-yl sulfite (5.03)-HNMR/pdata/1/auditp.txt]

##TITLE= Audit trail, TOPSPIN		Version 3.2
##JCAMPDX= 5.01
##ORIGIN= Bruker BioSpin GmbH
##OWNER= root
$$ D:\NMR(2015)\chuangxin\data\NMR-LAB\nmr/181/1/pdata/1/auditp.txt
##AUDIT TRAIL=  $$ (NUMBER, WHEN, WHO, WHERE, PROCESS, VERSION, WHAT)
(   1,<2022-12-07 14:05:49.988 +0800>,<root>,<bruker-HP>,<go>,<TOPSPIN 3.2>,
      <created by zg
	started at 2022-12-07 14:04:16.139 +0800,
	POWCHK enabled, PULCHK disabled,
       configuration hash MD5:
       E8 CE 9B 14 B1 0D 01 6D 7A DB E6 94 40 73 81 F5
       data hash MD5: 64K
       52 C3 B7 DE F3 5C 2B C7 FD 62 75 F5 A4 88 79 8B>)
(   2,<2022-12-07 14:05:50.534 +0800>,<root>,<bruker-HP>,<audit>,<TOPSPIN 3.2>,
      <user comment:
       ICON-NMR User ID: NMR-Lab
       data hash MD5: 64K
       52 C3 B7 DE F3 5C 2B C7 FD 62 75 F5 A4 88 79 8B>)
(   3,<2022-12-07 14:05:51.330 +0800>,<root>,<bruker-HP>,<proc1d>,<TOPSPIN 3.2>,
      <Start of raw data processing
       ef LB = 0.3 FT_mod = 6 PKNL = 1 SI = 64K 
       data hash MD5: 64K
       5E 42 29 3D FA DA 88 43 02 8B D8 7C F6 BF B1 D5>)
(   4,<2022-12-07 14:05:51.548 +0800>,<root>,<bruker-HP>,<proc1d>,<TOPSPIN 3.2>,
      <apk 
       data hash MD5: 64K
       B1 7B 7B 60 96 51 14 30 C8 C5 4D E6 4E 11 07 0C>)
(   5,<2022-12-07 14:05:51.595 +0800>,<root>,<bruker-HP>,<proc1d>,<TOPSPIN 3.2>,
      <abs ABSG = 5 
       data hash MD5: 64K
       65 18 D3 D0 A6 A7 D6 F9 0B 3F 3C 9E E4 12 99 B9>)
##END=

$$ hash MD5
$$ ED 4E AD CB 43 ED 4E 62 23 2F 7A 41 11 77 53 A3
