# Supplementary material for: Design, synthesis, and biological activity of novel halogenated sulfite compounds
Source: PLoS One. 2025 Jul 2;20(7):e0327587. doi: 10.1371/journal.pone.0327587 (PMC12220988; doi:10.1371/journal.pone.0327587)
Supplement: S4 File — (ZIP) [file pone.0327587.s004.zip › The primary NMR data files-0524/2-(2-bromophenoxy)cyclohexyl prop-2-yn-1-yl sulfite (5.03)-HNMR/pdata/1/peaklist.xml]

<?xml version="1.0" encoding="UTF-8"?>
<PeakList>
  <PeakList1D>
    <PeakList1DHeader creator="root" date="2022-12-07T14:05:51.611+08:00" expNo="1" name="181" owner="" procNo="1" source="D:\NMR(2015)\chuangxin\data\NMR-LAB\nmr">
      <PeakPickDetails>F1=16.089800ppm, F2=-3.935741ppm, MI=0.00cm, MAXI=10000.00cm, PC=1.000
      </PeakPickDetails>
    </PeakList1DHeader>
    <Peak1D F1="15.631424" intensity="1.331751e-003" type="0"/>
    <Peak1D F1="15.578533" intensity="1.526850e-003" type="0"/>
    <Peak1D F1="9.848366" intensity="2.054222e-003" type="0"/>
    <Peak1D F1="8.033449" intensity="1.559756e-003" type="0"/>
    <Peak1D F1="8.009332" intensity="1.400000e-003" type="0"/>
    <Peak1D F1="7.994401" intensity="1.437490e-003" type="0"/>
    <Peak1D F1="7.983808" intensity="1.322035e-003" type="0"/>
    <Peak1D F1="7.926099" intensity="2.163026e-003" type="0"/>
    <Peak1D F1="7.833486" intensity="2.093746e-003" type="0"/>
    <Peak1D F1="7.801655" intensity="2.546764e-003" type="0"/>
    <Peak1D F1="7.771956" intensity="3.078509e-003" type="0"/>
    <Peak1D F1="7.727345" intensity="2.950023e-003" type="0"/>
    <Peak1D F1="7.661956" intensity="3.187820e-002" type="0"/>
    <Peak1D F1="7.658108" intensity="3.076085e-002" type="0"/>
    <Peak1D F1="7.642290" intensity="3.608544e-002" type="0"/>
    <Peak1D F1="7.638418" intensity="3.309420e-002" type="0"/>
    <Peak1D F1="7.623967" intensity="6.298698e-003" type="0"/>
    <Peak1D F1="7.616271" intensity="5.530986e-003" type="0"/>
    <Peak1D F1="7.580076" intensity="8.761275e-003" type="0"/>
    <Peak1D F1="7.573830" intensity="1.107229e-002" type="0"/>
    <Peak1D F1="7.550066" intensity="1.263563e-002" type="0"/>
    <Peak1D F1="7.457768" intensity="4.778306e+000" type="0"/>
    <Peak1D F1="7.453811" intensity="4.942790e+000" type="0"/>
    <Peak1D F1="7.438024" intensity="5.099595e+000" type="0"/>
    <Peak1D F1="7.434062" intensity="5.112750e+000" type="0"/>
    <Peak1D F1="7.412541" intensity="4.139765e-002" type="0"/>
    <Peak1D F1="7.407172" intensity="3.906154e-002" type="0"/>
    <Peak1D F1="7.403298" intensity="4.099861e-002" type="0"/>
    <Peak1D F1="7.379737" intensity="2.285485e-002" type="0"/>
    <Peak1D F1="7.375901" intensity="2.014265e-002" type="0"/>
    <Peak1D F1="7.358644" intensity="2.554538e-002" type="0"/>
    <Peak1D F1="7.340581" intensity="1.799179e-002" type="0"/>
    <Peak1D F1="7.336452" intensity="1.864628e-002" type="0"/>
    <Peak1D F1="7.313831" intensity="9.886188e-003" type="0"/>
    <Peak1D F1="7.280337" intensity="5.294151e-002" type="0"/>
    <Peak1D F1="7.275726" intensity="3.566455e-002" type="0"/>
    <Peak1D F1="7.268201" intensity="1.539899e-002" type="0"/>
    <Peak1D F1="7.263543" intensity="1.851071e-002" type="0"/>
    <Peak1D F1="7.259340" intensity="2.036807e-002" type="0"/>
    <Peak1D F1="7.249835" intensity="3.654465e-002" type="0"/>
    <Peak1D F1="7.245921" intensity="4.043976e-002" type="0"/>
    <Peak1D F1="7.230144" intensity="4.789250e-002" type="0"/>
    <Peak1D F1="7.226213" intensity="5.230120e-002" type="0"/>
    <Peak1D F1="7.212162" intensity="6.239855e-002" type="0"/>
    <Peak1D F1="7.206511" intensity="5.382432e-002" type="0"/>
    <Peak1D F1="7.185795" intensity="1.363739e+000" type="0"/>
    <Peak1D F1="7.180501" intensity="2.279270e+000" type="0"/>
    <Peak1D F1="7.176479" intensity="2.304324e+000" type="0"/>
    <Peak1D F1="7.161605" intensity="3.369350e+000" type="0"/>
    <Peak1D F1="7.159692" intensity="4.016420e+000" type="0"/>
    <Peak1D F1="7.158206" intensity="3.917763e+000" type="0"/>
    <Peak1D F1="7.156182" intensity="3.377124e+000" type="0"/>
    <Peak1D F1="7.141393" intensity="2.905530e+000" type="0"/>
    <Peak1D F1="7.137377" intensity="2.821682e+000" type="0"/>
    <Peak1D F1="7.111357" intensity="7.200621e-002" type="0"/>
    <Peak1D F1="7.108134" intensity="6.775161e-002" type="0"/>
    <Peak1D F1="7.090597" intensity="4.080842e-002" type="0"/>
    <Peak1D F1="7.063496" intensity="3.530722e-002" type="0"/>
    <Peak1D F1="7.057279" intensity="3.264335e-002" type="0"/>
    <Peak1D F1="7.041961" intensity="3.258478e-002" type="0"/>
    <Peak1D F1="7.035680" intensity="3.132429e-002" type="0"/>
    <Peak1D F1="6.977736" intensity="3.438881e-002" type="0"/>
    <Peak1D F1="6.957997" intensity="6.880908e-002" type="0"/>
    <Peak1D F1="6.954053" intensity="5.380528e-002" type="0"/>
    <Peak1D F1="6.939248" intensity="9.408102e-002" type="0"/>
    <Peak1D F1="6.914694" intensity="4.629769e+000" type="0"/>
    <Peak1D F1="6.912048" intensity="4.855354e+000" type="0"/>
    <Peak1D F1="6.893918" intensity="4.113601e+000" type="0"/>
    <Peak1D F1="6.891312" intensity="4.114329e+000" type="0"/>
    <Peak1D F1="6.870727" intensity="2.269691e-001" type="0"/>
    <Peak1D F1="6.868713" intensity="2.220657e-001" type="0"/>
    <Peak1D F1="6.852793" intensity="5.271120e-002" type="0"/>
    <Peak1D F1="6.848429" intensity="6.228564e-002" type="0"/>
    <Peak1D F1="6.838961" intensity="3.119027e-002" type="0"/>
    <Peak1D F1="6.833652" intensity="2.589863e-002" type="0"/>
    <Peak1D F1="6.820644" intensity="3.118924e-002" type="0"/>
    <Peak1D F1="6.778798" intensity="2.924473e+000" type="0"/>
    <Peak1D F1="6.775440" intensity="2.771489e+000" type="0"/>
    <Peak1D F1="6.759380" intensity="4.619080e+000" type="0"/>
    <Peak1D F1="6.756742" intensity="4.364686e+000" type="0"/>
    <Peak1D F1="6.740612" intensity="2.575124e+000" type="0"/>
    <Peak1D F1="6.737242" intensity="2.339488e+000" type="0"/>
    <Peak1D F1="6.726717" intensity="9.267590e-002" type="0"/>
    <Peak1D F1="6.714085" intensity="4.805064e-002" type="0"/>
    <Peak1D F1="6.692808" intensity="2.773182e-002" type="0"/>
    <Peak1D F1="6.572721" intensity="1.236110e-002" type="0"/>
    <Peak1D F1="6.569528" intensity="1.224163e-002" type="0"/>
    <Peak1D F1="6.553604" intensity="2.212491e-002" type="0"/>
    <Peak1D F1="6.534660" intensity="1.108885e-002" type="0"/>
    <Peak1D F1="6.531358" intensity="9.761282e-003" type="0"/>
    <Peak1D F1="5.782897" intensity="2.620276e-003" type="0"/>
    <Peak1D F1="5.765947" intensity="3.609711e-003" type="0"/>
    <Peak1D F1="5.739954" intensity="3.383908e-003" type="0"/>
    <Peak1D F1="5.723823" intensity="3.242205e-003" type="0"/>
    <Peak1D F1="5.697967" intensity="1.811398e-003" type="0"/>
    <Peak1D F1="5.429407" intensity="6.015984e-002" type="0"/>
    <Peak1D F1="5.341446" intensity="1.913346e-003" type="0"/>
    <Peak1D F1="5.307418" intensity="3.927299e-003" type="0"/>
    <Peak1D F1="5.280663" intensity="1.337841e-002" type="0"/>
    <Peak1D F1="5.263045" intensity="2.309076e-002" type="0"/>
    <Peak1D F1="5.257838" intensity="1.972995e-002" type="0"/>
    <Peak1D F1="5.249725" intensity="2.032834e-002" type="0"/>
    <Peak1D F1="5.232618" intensity="4.198747e-002" type="0"/>
    <Peak1D F1="5.228900" intensity="5.070160e-002" type="0"/>
    <Peak1D F1="5.210290" intensity="1.097001e+001" type="0"/>
    <Peak1D F1="5.198983" intensity="6.705983e-002" type="0"/>
    <Peak1D F1="5.185830" intensity="1.764438e-002" type="0"/>
    <Peak1D F1="5.181325" intensity="1.422508e-002" type="0"/>
    <Peak1D F1="5.152086" intensity="1.715762e-003" type="0"/>
    <Peak1D F1="5.051103" intensity="1.550736e-003" type="0"/>
    <Peak1D F1="5.001542" intensity="4.149858e-003" type="0"/>
    <Peak1D F1="4.985492" intensity="6.162642e-002" type="0"/>
    <Peak1D F1="4.955509" intensity="1.928924e-003" type="0"/>
    <Peak1D F1="4.930041" intensity="4.282229e-003" type="0"/>
    <Peak1D F1="4.887829" intensity="4.455215e-003" type="0"/>
    <Peak1D F1="4.861546" intensity="4.557612e-003" type="0"/>
    <Peak1D F1="4.836274" intensity="5.409914e-003" type="0"/>
    <Peak1D F1="4.800638" intensity="3.293418e-003" type="0"/>
    <Peak1D F1="4.780399" intensity="6.784957e-003" type="0"/>
    <Peak1D F1="4.774126" intensity="6.913033e-003" type="0"/>
    <Peak1D F1="4.741443" intensity="5.358806e-002" type="0"/>
    <Peak1D F1="4.736322" intensity="8.276189e-002" type="0"/>
    <Peak1D F1="4.730605" intensity="5.686996e-002" type="0"/>
    <Peak1D F1="4.718603" intensity="1.423110e-002" type="0"/>
    <Peak1D F1="4.707480" intensity="1.571368e-002" type="0"/>
    <Peak1D F1="4.697272" intensity="2.094018e-002" type="0"/>
    <Peak1D F1="4.691324" intensity="2.036355e-002" type="0"/>
    <Peak1D F1="4.677905" intensity="1.985364e-002" type="0"/>
    <Peak1D F1="4.668428" intensity="1.973428e-002" type="0"/>
    <Peak1D F1="4.654673" intensity="2.282343e-002" type="0"/>
    <Peak1D F1="4.648714" intensity="2.456977e-002" type="0"/>
    <Peak1D F1="4.631214" intensity="3.951500e-002" type="0"/>
    <Peak1D F1="4.624862" intensity="4.810420e-002" type="0"/>
    <Peak1D F1="4.615417" intensity="7.385005e-002" type="0"/>
    <Peak1D F1="4.611981" intensity="1.141389e-001" type="0"/>
    <Peak1D F1="4.605838" intensity="1.191972e-001" type="0"/>
    <Peak1D F1="4.591192" intensity="6.866103e-001" type="0"/>
    <Peak1D F1="4.585008" intensity="7.011828e-001" type="0"/>
    <Peak1D F1="4.572605" intensity="4.329357e-001" type="0"/>
    <Peak1D F1="4.566360" intensity="5.244398e-001" type="0"/>
    <Peak1D F1="4.552119" intensity="9.920673e+000" type="0"/>
    <Peak1D F1="4.546711" intensity="1.500000e+001" type="0"/>
    <Peak1D F1="4.540992" intensity="9.824730e+000" type="0"/>
    <Peak1D F1="4.525554" intensity="1.520655e+000" type="0"/>
    <Peak1D F1="4.518243" intensity="2.045780e+000" type="0"/>
    <Peak1D F1="4.514727" intensity="2.102952e+000" type="0"/>
    <Peak1D F1="4.507934" intensity="2.584249e+000" type="0"/>
    <Peak1D F1="4.496530" intensity="1.797769e+000" type="0"/>
    <Peak1D F1="4.486195" intensity="1.332908e+000" type="0"/>
    <Peak1D F1="4.467560" intensity="1.042327e-001" type="0"/>
    <Peak1D F1="4.452065" intensity="2.816094e-002" type="0"/>
    <Peak1D F1="4.441655" intensity="2.065903e-002" type="0"/>
    <Peak1D F1="4.429322" intensity="1.963231e-002" type="0"/>
    <Peak1D F1="4.422928" intensity="2.390043e-002" type="0"/>
    <Peak1D F1="4.411829" intensity="2.064133e-002" type="0"/>
    <Peak1D F1="4.402188" intensity="2.062284e-002" type="0"/>
    <Peak1D F1="4.390551" intensity="1.746648e-002" type="0"/>
    <Peak1D F1="4.379102" intensity="1.561877e-002" type="0"/>
    <Peak1D F1="4.367307" intensity="1.727175e-002" type="0"/>
    <Peak1D F1="4.357502" intensity="6.268730e-002" type="0"/>
    <Peak1D F1="4.351803" intensity="9.832081e-002" type="0"/>
    <Peak1D F1="4.346278" intensity="6.329204e-002" type="0"/>
    <Peak1D F1="4.331001" intensity="2.533331e-002" type="0"/>
    <Peak1D F1="4.320187" intensity="2.771034e-002" type="0"/>
    <Peak1D F1="4.308346" intensity="3.245253e-002" type="0"/>
    <Peak1D F1="4.272266" intensity="1.466762e+000" type="0"/>
    <Peak1D F1="4.262170" intensity="1.646922e+000" type="0"/>
    <Peak1D F1="4.251053" intensity="2.102646e+000" type="0"/>
    <Peak1D F1="4.243277" intensity="2.011989e+000" type="0"/>
    <Peak1D F1="4.232594" intensity="1.486764e+000" type="0"/>
    <Peak1D F1="4.222463" intensity="1.298951e+000" type="0"/>
    <Peak1D F1="4.207707" intensity="1.134606e-001" type="0"/>
    <Peak1D F1="4.201103" intensity="8.802915e-002" type="0"/>
    <Peak1D F1="4.197009" intensity="8.428127e-002" type="0"/>
    <Peak1D F1="4.187825" intensity="6.894561e-002" type="0"/>
    <Peak1D F1="4.181387" intensity="1.794265e-001" type="0"/>
    <Peak1D F1="4.175435" intensity="1.908793e-001" type="0"/>
    <Peak1D F1="4.157226" intensity="1.429352e-002" type="0"/>
    <Peak1D F1="4.148398" intensity="1.230162e-002" type="0"/>
    <Peak1D F1="4.137840" intensity="1.393201e-002" type="0"/>
    <Peak1D F1="4.124395" intensity="9.892694e-003" type="0"/>
    <Peak1D F1="4.113042" intensity="8.006794e-003" type="0"/>
    <Peak1D F1="4.087490" intensity="7.662069e-003" type="0"/>
    <Peak1D F1="4.077275" intensity="8.705734e-003" type="0"/>
    <Peak1D F1="4.065663" intensity="1.050255e-002" type="0"/>
    <Peak1D F1="4.057496" intensity="1.192129e-002" type="0"/>
    <Peak1D F1="4.047173" intensity="7.519742e-003" type="0"/>
    <Peak1D F1="4.037617" intensity="7.328481e-003" type="0"/>
    <Peak1D F1="4.003428" intensity="6.356541e-003" type="0"/>
    <Peak1D F1="3.986784" intensity="1.378969e-002" type="0"/>
    <Peak1D F1="3.969426" intensity="7.029649e-003" type="0"/>
    <Peak1D F1="3.952488" intensity="1.562816e-003" type="0"/>
    <Peak1D F1="3.939739" intensity="1.177137e-002" type="0"/>
    <Peak1D F1="3.929054" intensity="1.284650e-002" type="0"/>
    <Peak1D F1="3.918503" intensity="1.634466e-002" type="0"/>
    <Peak1D F1="3.912888" intensity="1.535169e-002" type="0"/>
    <Peak1D F1="3.908063" intensity="1.781969e-002" type="0"/>
    <Peak1D F1="3.902264" intensity="1.429116e-002" type="0"/>
    <Peak1D F1="3.891836" intensity="1.544215e-002" type="0"/>
    <Peak1D F1="3.880904" intensity="1.454825e-002" type="0"/>
    <Peak1D F1="3.844741" intensity="2.247850e-003" type="0"/>
    <Peak1D F1="3.832231" intensity="6.608245e-003" type="0"/>
    <Peak1D F1="3.826226" intensity="1.633815e-002" type="0"/>
    <Peak1D F1="3.809941" intensity="8.868913e-003" type="0"/>
    <Peak1D F1="3.784853" intensity="7.175189e-003" type="0"/>
    <Peak1D F1="3.774695" intensity="7.491563e-003" type="0"/>
    <Peak1D F1="3.763585" intensity="1.364534e-002" type="0"/>
    <Peak1D F1="3.751885" intensity="1.935818e-002" type="0"/>
    <Peak1D F1="3.736972" intensity="1.581419e-002" type="0"/>
    <Peak1D F1="3.730459" intensity="1.602823e-002" type="0"/>
    <Peak1D F1="3.725397" intensity="1.682459e-002" type="0"/>
    <Peak1D F1="3.715818" intensity="9.182116e-003" type="0"/>
    <Peak1D F1="3.704446" intensity="1.063665e-002" type="0"/>
    <Peak1D F1="3.649152" intensity="2.535229e-003" type="0"/>
    <Peak1D F1="3.642511" intensity="3.233013e-003" type="0"/>
    <Peak1D F1="3.523605" intensity="4.631024e-003" type="0"/>
    <Peak1D F1="3.513178" intensity="1.905575e-003" type="0"/>
    <Peak1D F1="2.859722" intensity="7.926845e-003" type="0"/>
    <Peak1D F1="2.809607" intensity="5.329941e-003" type="0"/>
    <Peak1D F1="2.791042" intensity="1.528508e-002" type="0"/>
    <Peak1D F1="2.769217" intensity="7.501942e-003" type="0"/>
    <Peak1D F1="2.759655" intensity="3.446743e-003" type="0"/>
    <Peak1D F1="2.737534" intensity="2.896888e-002" type="0"/>
    <Peak1D F1="2.731318" intensity="5.480389e-002" type="0"/>
    <Peak1D F1="2.725139" intensity="2.776324e-002" type="0"/>
    <Peak1D F1="2.714831" intensity="2.846204e-003" type="0"/>
    <Peak1D F1="2.704386" intensity="2.683906e-003" type="0"/>
    <Peak1D F1="2.693296" intensity="2.551936e-003" type="0"/>
    <Peak1D F1="2.640288" intensity="3.435286e-003" type="0"/>
    <Peak1D F1="2.595195" intensity="3.409092e-003" type="0"/>
    <Peak1D F1="2.535685" intensity="1.385879e-002" type="0"/>
    <Peak1D F1="2.517318" intensity="3.032944e-002" type="0"/>
    <Peak1D F1="2.511208" intensity="4.739017e-002" type="0"/>
    <Peak1D F1="2.504951" intensity="2.808978e-002" type="0"/>
    <Peak1D F1="2.495352" intensity="1.905427e-002" type="0"/>
    <Peak1D F1="2.485621" intensity="5.281115e-002" type="0"/>
    <Peak1D F1="2.479409" intensity="9.132533e-002" type="0"/>
    <Peak1D F1="2.473207" intensity="5.728092e-002" type="0"/>
    <Peak1D F1="2.451833" intensity="2.092952e-001" type="0"/>
    <Peak1D F1="2.445651" intensity="3.801547e-001" type="0"/>
    <Peak1D F1="2.439437" intensity="2.461787e-001" type="0"/>
    <Peak1D F1="2.423422" intensity="5.092069e+000" type="0"/>
    <Peak1D F1="2.417225" intensity="9.873774e+000" type="0"/>
    <Peak1D F1="2.411035" intensity="4.970633e+000" type="0"/>
    <Peak1D F1="2.390173" intensity="7.237024e-002" type="0"/>
    <Peak1D F1="2.384132" intensity="9.802700e-002" type="0"/>
    <Peak1D F1="2.378169" intensity="5.361395e-002" type="0"/>
    <Peak1D F1="2.360158" intensity="3.577893e-002" type="0"/>
    <Peak1D F1="2.353975" intensity="6.122150e-002" type="0"/>
    <Peak1D F1="2.347812" intensity="3.229965e-002" type="0"/>
    <Peak1D F1="2.317333" intensity="7.676142e-003" type="0"/>
    <Peak1D F1="2.273929" intensity="1.491583e-002" type="0"/>
    <Peak1D F1="2.264496" intensity="1.872883e-002" type="0"/>
    <Peak1D F1="2.245644" intensity="2.608851e-002" type="0"/>
    <Peak1D F1="2.227163" intensity="1.996198e-002" type="0"/>
    <Peak1D F1="2.197660" intensity="3.418260e-002" type="0"/>
    <Peak1D F1="2.169121" intensity="6.815079e-002" type="0"/>
    <Peak1D F1="2.139693" intensity="5.388209e-001" type="0"/>
    <Peak1D F1="2.126176" intensity="1.248056e+000" type="0"/>
    <Peak1D F1="2.121966" intensity="1.282863e+000" type="0"/>
    <Peak1D F1="2.116265" intensity="1.274714e+000" type="0"/>
    <Peak1D F1="2.112708" intensity="1.220778e+000" type="0"/>
    <Peak1D F1="2.107285" intensity="1.151094e+000" type="0"/>
    <Peak1D F1="2.102638" intensity="1.135644e+000" type="0"/>
    <Peak1D F1="2.094993" intensity="1.495583e+000" type="0"/>
    <Peak1D F1="2.082969" intensity="1.529056e+000" type="0"/>
    <Peak1D F1="2.069269" intensity="6.546172e-001" type="0"/>
    <Peak1D F1="2.046090" intensity="5.543125e-001" type="0"/>
    <Peak1D F1="2.032942" intensity="1.125065e+000" type="0"/>
    <Peak1D F1="2.028193" intensity="1.241614e+000" type="0"/>
    <Peak1D F1="2.022940" intensity="1.182127e+000" type="0"/>
    <Peak1D F1="2.018965" intensity="1.174078e+000" type="0"/>
    <Peak1D F1="2.012698" intensity="1.051770e+000" type="0"/>
    <Peak1D F1="2.008970" intensity="1.093787e+000" type="0"/>
    <Peak1D F1="1.999493" intensity="1.281561e+000" type="0"/>
    <Peak1D F1="1.994006" intensity="1.338172e+000" type="0"/>
    <Peak1D F1="1.989705" intensity="1.321363e+000" type="0"/>
    <Peak1D F1="1.985424" intensity="1.156540e+000" type="0"/>
    <Peak1D F1="1.923918" intensity="6.824914e-002" type="0"/>
    <Peak1D F1="1.898962" intensity="4.705847e-002" type="0"/>
    <Peak1D F1="1.859447" intensity="3.802490e-002" type="0"/>
    <Peak1D F1="1.850191" intensity="3.892057e-002" type="0"/>
    <Peak1D F1="1.838966" intensity="3.959736e-002" type="0"/>
    <Peak1D F1="1.796805" intensity="3.002970e-002" type="0"/>
    <Peak1D F1="1.760091" intensity="5.501515e-002" type="0"/>
    <Peak1D F1="1.704732" intensity="1.904353e+000" type="0"/>
    <Peak1D F1="1.699874" intensity="2.104471e+000" type="0"/>
    <Peak1D F1="1.691116" intensity="2.726102e+000" type="0"/>
    <Peak1D F1="1.676879" intensity="2.730321e+000" type="0"/>
    <Peak1D F1="1.666613" intensity="2.476172e+000" type="0"/>
    <Peak1D F1="1.646296" intensity="1.787201e+000" type="0"/>
    <Peak1D F1="1.622778" intensity="1.694925e+000" type="0"/>
    <Peak1D F1="1.613448" intensity="1.765530e+000" type="0"/>
    <Peak1D F1="1.600030" intensity="1.112062e+000" type="0"/>
    <Peak1D F1="1.590318" intensity="1.949005e+000" type="0"/>
    <Peak1D F1="1.580985" intensity="1.190404e+000" type="0"/>
    <Peak1D F1="1.565300" intensity="1.361437e+000" type="0"/>
    <Peak1D F1="1.557483" intensity="1.329066e+000" type="0"/>
    <Peak1D F1="1.540122" intensity="1.348822e+000" type="0"/>
    <Peak1D F1="1.531726" intensity="1.632656e+000" type="0"/>
    <Peak1D F1="1.518093" intensity="1.091594e+000" type="0"/>
    <Peak1D F1="1.508585" intensity="1.554788e+000" type="0"/>
    <Peak1D F1="1.499746" intensity="1.087620e+000" type="0"/>
    <Peak1D F1="1.483819" intensity="8.056077e-001" type="0"/>
    <Peak1D F1="1.475633" intensity="6.390843e-001" type="0"/>
    <Peak1D F1="1.439215" intensity="8.625801e-002" type="0"/>
    <Peak1D F1="1.430920" intensity="8.680532e-002" type="0"/>
    <Peak1D F1="1.414297" intensity="2.322425e-001" type="0"/>
    <Peak1D F1="1.399164" intensity="5.857838e-001" type="0"/>
    <Peak1D F1="1.388565" intensity="6.399633e-001" type="0"/>
    <Peak1D F1="1.374475" intensity="1.559993e+000" type="0"/>
    <Peak1D F1="1.365434" intensity="1.066271e+000" type="0"/>
    <Peak1D F1="1.349717" intensity="1.817862e+000" type="0"/>
    <Peak1D F1="1.341153" intensity="1.430072e+000" type="0"/>
    <Peak1D F1="1.335190" intensity="8.416684e-001" type="0"/>
    <Peak1D F1="1.324847" intensity="8.117702e-001" type="0"/>
    <Peak1D F1="1.315820" intensity="1.080087e+000" type="0"/>
    <Peak1D F1="1.308541" intensity="1.204808e+000" type="0"/>
    <Peak1D F1="1.303323" intensity="1.007602e+000" type="0"/>
    <Peak1D F1="1.283534" intensity="1.499568e+000" type="0"/>
    <Peak1D F1="1.275167" intensity="1.794227e+000" type="0"/>
    <Peak1D F1="1.258468" intensity="1.926617e+000" type="0"/>
    <Peak1D F1="1.250549" intensity="1.469406e+000" type="0"/>
    <Peak1D F1="1.235121" intensity="6.417890e-001" type="0"/>
    <Peak1D F1="1.225358" intensity="5.421218e-001" type="0"/>
    <Peak1D F1="1.204062" intensity="1.146378e+000" type="0"/>
    <Peak1D F1="1.175769" intensity="1.177021e+000" type="0"/>
    <Peak1D F1="1.109595" intensity="3.899623e-002" type="0"/>
    <Peak1D F1="1.101270" intensity="3.712917e-002" type="0"/>
    <Peak1D F1="1.092186" intensity="3.274123e-002" type="0"/>
    <Peak1D F1="1.045502" intensity="2.209361e-002" type="0"/>
    <Peak1D F1="1.012491" intensity="2.054698e-002" type="0"/>
    <Peak1D F1="0.994938" intensity="2.032029e-002" type="0"/>
    <Peak1D F1="0.963154" intensity="1.670217e-002" type="0"/>
    <Peak1D F1="0.939333" intensity="1.669576e-002" type="0"/>
    <Peak1D F1="0.917306" intensity="1.288849e-002" type="0"/>
    <Peak1D F1="0.897026" intensity="1.365843e-002" type="0"/>
    <Peak1D F1="0.877950" intensity="1.778248e-002" type="0"/>
    <Peak1D F1="0.859836" intensity="2.033469e-002" type="0"/>
    <Peak1D F1="0.851658" intensity="1.923836e-002" type="0"/>
    <Peak1D F1="0.840867" intensity="2.525234e-002" type="0"/>
    <Peak1D F1="0.815867" intensity="1.004175e-001" type="0"/>
    <Peak1D F1="0.799738" intensity="2.133682e-001" type="0"/>
    <Peak1D F1="0.782123" intensity="1.397085e-001" type="0"/>
    <Peak1D F1="0.773905" intensity="1.157313e-001" type="0"/>
    <Peak1D F1="0.752537" intensity="8.990629e-002" type="0"/>
    <Peak1D F1="0.679461" intensity="7.782517e-003" type="0"/>
    <Peak1D F1="0.653658" intensity="5.759248e-003" type="0"/>
    <Peak1D F1="0.633660" intensity="5.630437e-003" type="0"/>
    <Peak1D F1="0.598283" intensity="3.323639e-003" type="0"/>
    <Peak1D F1="0.145708" intensity="1.589544e-002" type="0"/>
    <Peak1D F1="0.067385" intensity="5.776053e-003" type="0"/>
    <Peak1D F1="0.008824" intensity="1.818175e-001" type="0"/>
    <Peak1D F1="-0.000153" intensity="3.866575e+000" type="0"/>
    <Peak1D F1="-0.009303" intensity="1.415512e-001" type="0"/>
    <Peak1D F1="-0.026224" intensity="2.356767e-002" type="0"/>
    <Peak1D F1="-0.070698" intensity="4.444969e-002" type="0"/>
    <Peak1D F1="-0.078817" intensity="1.072460e+000" type="0"/>
    <Peak1D F1="-0.087010" intensity="3.874731e-002" type="0"/>
    <Peak1D F1="-0.149062" intensity="1.584944e-002" type="0"/>
    <Peak1D F1="-0.227800" intensity="4.314814e-003" type="0"/>
  </PeakList1D>
</PeakList>
