# Supplementary material for: Design, synthesis, and biological activity of novel halogenated sulfite compounds
Source: PLoS One. 2025 Jul 2;20(7):e0327587. doi: 10.1371/journal.pone.0327587 (PMC12220988; doi:10.1371/journal.pone.0327587)
Supplement: S4 File — (ZIP) [file pone.0327587.s004.zip › The primary NMR data files-0524/2-(2-bromophenoxy)cyclohexyl prop-2-yn-1-yl sulfite (5.03)-HNMR/shimvalues]

# Wed Dec 07 14:05:49 2022
#$$PROBEID=1
#$$PROBEINFO=5 mm PABBO BB-1H/D Z-GRD Z108618/0220
#$$PICSINFO=Z108618_0220_01.par
#$$SHIMID=313232
#
# Active Shim Gradients
#
Z           		5015            
Z2          		-661            
Z3          		-1709           
Z4          		-11138          
Z5          		-5523           
Z6          		5800            
X           		-8407           
XZ          		23881           
XZ2         		-2399           
XZ3         		-917            
Y           		2414            
YZ          		-2736           
YZ2         		692             
YZ3         		-1382           
XY          		13728           
XYZ         		-4714           
(X2-Y2)     		7559            
(X2-Y2)Z    		-7575           
X3          		-8059           
Y3          		-5620           
#
# Lock Parameter
#
FIELD		8630.058
LOCKPHASE		177.294 
LOCKPOWER		-30.000 
LOCKGAIN		126.620 
LOCKDC		-75.000 
LOCKSHIFT		7.240   
LOOPGAIN		-12.000 
LOOPTIME		0.400   
LOOPFILTER		100.000 
#
IEEE64_VERSION_CODE 1
#
# Shim currents 
#
SHIM_SETTING [1 ]  2432.03270405   
SHIM_SETTING [2 ]  -327.02243533   
SHIM_SETTING [3 ]  -898.81831615   
SHIM_SETTING [4 ]  -5858.73061367  
SHIM_SETTING [5 ]  -2905.10526166  
SHIM_SETTING [6 ]  -4421.82800000  
SHIM_SETTING [7 ]  12561.46400000  
SHIM_SETTING [8 ]  -1262.04700000  
SHIM_SETTING [9 ]  3976.14400000   
SHIM_SETTING [10]  7220.71100000   
SHIM_SETTING [11]  1269.51300000   
SHIM_SETTING [12]  -1439.04800000  
SHIM_SETTING [13]  364.05800000    
SHIM_SETTING [14]  -727.15900000   
SHIM_SETTING [15]  3050.80000000   
SHIM_SETTING [16]  -3984.41800000  
SHIM_SETTING [17]  -482.46300000   
SHIM_SETTING [18]  -2479.74800000  
SHIM_SETTING [19]  -4238.81200000  
SHIM_SETTING [20]  -2956.37900000  
