# Supplementary material for: Design, synthesis, and biological activity of novel halogenated sulfite compounds
Source: PLoS One. 2025 Jul 2;20(7):e0327587. doi: 10.1371/journal.pone.0327587 (PMC12220988; doi:10.1371/journal.pone.0327587)
Supplement: S4 File — (ZIP) [file pone.0327587.s004.zip › The primary NMR data files-0524/2-(2-bromophenoxy)cyclohexyl prop-2-yn-1-yl sulfite (5.03)-HNMR/uxnmr.info]

CONFIGURATION INFORMATION
=========================

Path         : C:/Bruker/TopSpin3.2/conf/instr/spect/uxnmr.info
Date         : Wed Dec 07 11:53:04 2022
Release      : TOPSPIN Version 3.2-pl7
Installed in : C:/Bruker/TopSpin3.2
Host         : BRUKER-HP
OS           : Windows 7 (Vs 6.1)
CPU          : Intel(R) Core(TM) i7-4790 CPU @ 3.60GHz (8 cores at 3591 MHz with Hyperthreading)
User         : root
Description  : Avance III 400
Location     : 
System       : Avance III NMR spectrometer
1H-frequency : 400.13 MHz
Order Number : 
Configured in: C:/Bruker/TopSpin3.2/conf/instr/spect

IPSO: connected to spectrometer subnet
- TCP/IP address = 149.236.99.252
- Tctrl : 1
- Fctrls: 2
- Gctrl1: without digital preemphasis
- Rctrl : 1
- FREDs : none
- DPP : none

DRU: AQS DRU Z100977/01268 ECL 06.00
- TCP/IP address = 149.236.99.89
- Firmware Version = 150604
- DRU controls AQS-Rack and HPPR/2

AQS: connected to 149.236.99.89:/dev/tty10
  _Slot_ SBSB _____________________Board_____________________
  Number Addr Type HW-VS FW-VS ID  ECL Name   Description
  -----------------------------------------------------------
     2   0x10 0x72   0x4    AW  R  4.4 REC-1  AQS RXAD400 Z102116/1708 ECL 04.04
     3   0x34  0x2   0x1        X  5.2 REF-1  REF-400 Reference Board for AQS Receiver
     4   0x24 0x11   0x8    AD  S  2.6 SGU-1  AQS SGU/2 400 Z103080/01938 ECL 02.06 FPGA-Vs=AE
     5   0x25 0x11   0x8    AD  S  2.6 SGU-2  AQS SGU/2 400 Z103080/01939 ECL 02.06 FPGA-Vs=AE
     9   0x36  0x5     0        A  7.0 BLA-1  BLA2BB 150/60 20-400 W1345049/2359 ECL 7
    21   0x21 0xcf     0        P  1.0 PSD-1  PSD/3 Power Supply Distribution Board
    --   0x20 0xd1     0        B  3.2 MASTER AQS/3 Chassis
     1   0x20  0x7     0        B      MASTER AQS Rack Master
  Logical Receiver/SGU configuration:


Router: 1 AQS-Minirouter

Amplifiers (AQS configuration):
  RO  Amplifier  Module  Nucleus  Power/W  Switchbox Name PN/SN/FW
   1      1         1        B      150    N         BLA2BB 150/60 20-400 W1345049/2359/-
   2      1         2        B       60    N         BLA2BB 150/60 20-400 W1345049/2359/-


Transmitters at the spectrometer subnet:
----------------------------------------
LTRX Z109888/00238 ECL 02.01:
- TCP/IP address = 149.236.99.20
- Amplifier      = BSMS/2 LOCK TRANSCEIVER 400: Z109888/00238 ECL 02.01

BSMS: BSMS/2 connected to ethernet
- TCP/IP address = 149.236.99.20
- ELCB firmware version = 20150423
- GAB current limits = 0.0/X, 0.0/Y, 10.0/Z (in A)
- SCB channels = 20
- Shim System = BOSS1-SB
- L-TRX = BSMS/2 LOCK TRANSCEIVER 400: Z109888/00238 ECL 02.01
- Lock: on L-TRX board

Bruker Automatic Changer: device connected to 149.236.99.252:/dev/tty01
- Capacity: 24 holders
- Firmware: 970111
- use BACS air  = yes
- BACS sx delay = 1 s
- Sample Rail fast changer mode = no

Preamplifiers :
HPPR: - HPPR/2 preamplifier connected to 149.236.99.89:/dev/tty10
    Type      : HPPR/2
    Controller: Application firmware = AO
                15 LEDs for tuning, 15 LEDs for matching
    Module  1 : 1H/2H 1H (virtual 50 Ohm reference: 255.9%/89.7deg)
                 PN=Z003959, SN=00737 from 20091117
    Module  2 : 1H/2H 2H (virtual 50 Ohm reference: 98.7%/-68.3deg)
                 PN=Z003959, SN=00737 from 20091117
    Module  3 : XBB19F 2HS
                 PN=Z003504, SN=00735 from 20091102


Frequency generation:
- F1: for SGU
- F2: for SGU


RF cable connections (detected by 'confamp')
--------------------------------------------------------------------
SGU1 NORM output -> input 2 of transmitter 1 (BLA2BB 150/60 20-400 W1345049/2359)
SGU1 AUX  output -> input 1 of transmitter 2 (BSMS/2 LOCK TRANSCEIVER 400 Z109888/00238 at TCP/IP 149.236.99.20)
SGU2 NORM output -> input 3 of transmitter 1 (BLA2BB 150/60 20-400 W1345049/2359)
SGU2 AUX  output -> TUNE signal input of HPPR

Blanking cable connections (detected by 'confamp')
--------------------------------------------------------------------
transmitter 1 (BLA2BB 150/60 20-400 W1345049/2359) amplifier B-150W uses blanking 1
transmitter 1 (BLA2BB 150/60 20-400 W1345049/2359) amplifier B-60W uses blanking 2
transmitter 2 (BSMS/2 LOCK TRANSCEIVER 400 Z109888/00238 at TCP/IP 149.236.99.20) amplifier 2H-5W uses blanking 3
