# Supplementary material for: Design, synthesis, and biological activity of novel halogenated sulfite compounds
Source: PLoS One. 2025 Jul 2;20(7):e0327587. doi: 10.1371/journal.pone.0327587 (PMC12220988; doi:10.1371/journal.pone.0327587)
Supplement: S4 File — (ZIP) [file pone.0327587.s004.zip › The primary NMR data files-0524/2-(2-chlorophenoxy)cyclohexyl (2-fluoroethyl) sulfite (5.26)-CNMR/audita.txt]

##TITLE= Audit trail, TopSpin 4.3.0
##JCAMPDX= 5.01
##ORIGIN= Bruker BioSpin GmbH
##OWNER= root
$$ /root/.topspin-BladeEpu/local_acqu/JBY190-1/2/audita.txt
##AUDIT TRAIL=  $$ (NUMBER, WHEN, WHO, WHERE, PROCESS, VERSION, WHAT)
(   1,<2024-09-27T20:52:12.003+0000>,<WIN-ASCV3RN49JE\root>,<WIN-ASCV3RN49JE>,<go4>,<TopSpin 4.3.0>,
      <acquisition in progress>)
$$ D:/DATA/Huzhiqiang/data/HZQ/nmr/JBY190-1/2/audita.txt
(   2,<2024-09-27T21:46:09.651+0000>,<WIN-ASCV3RN49JE\root>,<WIN-ASCV3RN49JE>,<go4>,<TopSpin 4.3.0>,
      <created by zg on 'Avance' (WIN-ASCV3RN49JE) by user 'WIN-ASCV3RN49JE\root'
       on data set with UUID '5e6e3b54-7d12-11ef-b165-0030d62e29cd'
       started at 2024-09-27 20:52:12.003 +0000, POWCHK enabled, PULCHK disabled,
       completed at 2024-09-27 21:46:09.651 +0000
       configuration hash MD5:
       2A C5 28 50 FA D2 00 70 E2 0C F3 90 63 FE 8E 30
       double data hash MD5: 64K
       C8 04 37 88 AA CC 0C F5 09 B5 34 87 7A 28 DC 4D>)
(   3,<2024-09-28T05:46:04.565+0800>,<root>,<WIN-ASCV3RN49JE>,<xwish3>,<TopSpin 4.3.0>,
      <ICON-NMR User ID: HZQ
       double data hash MD5: 64K
       C8 04 37 88 AA CC 0C F5 09 B5 34 87 7A 28 DC 4D>)
##END=

$$ hash MD5
$$ 92 A2 C2 05 2F 84 73 29 F5 A9 69 C5 1E 49 2B 8D
