# Supplementary material for: Design, synthesis, and biological activity of novel halogenated sulfite compounds
Source: PLoS One. 2025 Jul 2;20(7):e0327587. doi: 10.1371/journal.pone.0327587 (PMC12220988; doi:10.1371/journal.pone.0327587)
Supplement: S4 File — (ZIP) [file pone.0327587.s004.zip › The primary NMR data files-0524/2-(2-chlorophenoxy)cyclohexyl (2-fluoroethyl) sulfite (5.26)-CNMR/pdata/1/auditp.txt]

##TITLE= Audit trail, TopSpin 4.3.0
##JCAMPDX= 5.01
##ORIGIN= Bruker BioSpin GmbH
##OWNER= root
$$ D:/DATA/Huzhiqiang/data/HZQ/nmr/JBY190-1/2/pdata/1/auditp.txt
##AUDIT TRAIL=  $$ (NUMBER, WHEN, WHO, WHERE, PROCESS, VERSION, WHAT)
(   1,<2024-09-27T20:52:12.003+0000>,<WIN-ASCV3RN49JE\root>,<WIN-ASCV3RN49JE>,<go4>,<TopSpin 4.3.0>,
      <acquisition in progress>)
$$ D:/DATA/Huzhiqiang/data/HZQ/nmr/JBY190-1/2/audita.txt
(   2,<2024-09-27T21:46:09.651+0000>,<WIN-ASCV3RN49JE\root>,<WIN-ASCV3RN49JE>,<go4>,<TopSpin 4.3.0>,
      <created by zg on 'Avance' (WIN-ASCV3RN49JE) by user 'WIN-ASCV3RN49JE\root'
       on data set with UUID '5e6e3b54-7d12-11ef-b165-0030d62e29cd'
       started at 2024-09-27 20:52:12.003 +0000, POWCHK enabled, PULCHK disabled,
       completed at 2024-09-27 21:46:09.651 +0000
       configuration hash MD5:
       2A C5 28 50 FA D2 00 70 E2 0C F3 90 63 FE 8E 30
       double data hash MD5: 64K
       C8 04 37 88 AA CC 0C F5 09 B5 34 87 7A 28 DC 4D>)
(   3,<2024-09-28T05:46:04.565+0800>,<root>,<WIN-ASCV3RN49JE>,<xwish3>,<TopSpin 4.3.0>,
      <ICON-NMR User ID: HZQ
       double data hash MD5: 64K
       C8 04 37 88 AA CC 0C F5 09 B5 34 87 7A 28 DC 4D>)
(   4,<2024-09-28T05:46:05.456+0800>,<root/HZQ>,<WIN-ASCV3RN49JE>,<proc1d>,<TopSpin 4.3.0>,
      <Start of raw data processing
       ef LB = 1 FT_mod = 6 PKNL = 1 SI = 32K 
       data hash MD5: 32K
       A8 1E 88 41 39 CA 9A 24 BB 90 4E 3A 74 FE 72 C5>)
(   5,<2024-09-28T05:46:05.612+0800>,<root/HZQ>,<WIN-ASCV3RN49JE>,<proc1d>,<TopSpin 4.3.0>,
      <apk 
       data hash MD5: 32K
       5B 4A 4B 4C 73 7B 0F 6B 7D 1B 3D FF E5 AD 99 D2>)
(   6,<2024-09-28T05:46:05.706+0800>,<root/HZQ>,<WIN-ASCV3RN49JE>,<proc1d>,<TopSpin 4.3.0>,
      <abs ABSG = 5 
       data hash MD5: 32K
       42 9A CF 22 3B 7B 63 81 B4 05 FA 51 94 15 92 C1>)
(   7,<2024-09-28T05:46:05.877+0800>,<root/HZQ>,<WIN-ASCV3RN49JE>,<peak>,<TopSpin 4.3.0>,
      <1D Peak picking
       data hash MD5: 32K
       42 9A CF 22 3B 7B 63 81 B4 05 FA 51 94 15 92 C1>)
(   8,<2024-09-28T05:46:06.565+0800>,<root/HZQ>,<WIN-ASCV3RN49JE>,<xwish3>,<TopSpin 4.3.0>,
      <ICON-NMR User ID: HZQ
       data hash MD5: 32K
       42 9A CF 22 3B 7B 63 81 B4 05 FA 51 94 15 92 C1>)
##END=

$$ hash MD5
$$ CB 35 20 96 53 DF F1 CD 49 99 D2 87 F2 91 08 FF
