# Supplementary material for: Design, synthesis, and biological activity of novel halogenated sulfite compounds
Source: PLoS One. 2025 Jul 2;20(7):e0327587. doi: 10.1371/journal.pone.0327587 (PMC12220988; doi:10.1371/journal.pone.0327587)
Supplement: S4 File — (ZIP) [file pone.0327587.s004.zip › The primary NMR data files-0524/2-(2-chlorophenoxy)cyclohexyl (2-fluoroethyl) sulfite (5.26)-CNMR/pdata/1/intrng]

P 0
129.681580   129.140724
126.860354   126.195247
121.437168   120.640501
116.072453   114.362176
84.008414   83.526029
76.589905   75.383941
72.650421   71.853754
31.223712   30.719400
28.950652   28.314780
23.220493   22.577312
