# Supplementary material for: Design, synthesis, and biological activity of novel halogenated sulfite compounds
Source: PLoS One. 2025 Jul 2;20(7):e0327587. doi: 10.1371/journal.pone.0327587 (PMC12220988; doi:10.1371/journal.pone.0327587)
Supplement: S4 File — (ZIP) [file pone.0327587.s004.zip › The primary NMR data files-0524/2-(2-chlorophenoxy)cyclohexyl (2-fluoroethyl) sulfite (5.26)-CNMR/pdata/1/peaklist.xml]

<?xml version="1.0" encoding="UTF-8"?>
<PeakList>
  <PeakList1D>
    <PeakList1DHeader creator="root" date="2024-09-28T05:46:05.909+08:00" expNo="2" name="JBY190-1" owner="" procNo="1" source="D:/DATA/Huzhiqiang/data/HZQ/nmr">
      <PeakPickDetails>F1=218.718307ppm, F2=-20.778940ppm, MI=0.00cm, MAXI=10000.00cm, PC=1.400
      </PeakPickDetails>
    </PeakList1DHeader>
    <Peak1D F1="152.660380" intensity="1.168973e+00" type="0"/>
    <Peak1D F1="151.971297" intensity="2.726793e-01" type="0"/>
    <Peak1D F1="129.560913" intensity="1.239998e-01" type="0"/>
    <Peak1D F1="129.487567" intensity="8.244439e-01" type="0"/>
    <Peak1D F1="129.391045" intensity="3.957342e+00" type="0"/>
    <Peak1D F1="126.695847" intensity="4.891185e+00" type="0"/>
    <Peak1D F1="126.667847" intensity="5.306774e-01" type="0"/>
    <Peak1D F1="126.522626" intensity="7.030407e-01" type="0"/>
    <Peak1D F1="123.421421" intensity="1.340535e+00" type="0"/>
    <Peak1D F1="123.311381" intensity="2.756665e-01" type="0"/>
    <Peak1D F1="121.272269" intensity="4.739337e+00" type="0"/>
    <Peak1D F1="121.195718" intensity="2.267895e-01" type="0"/>
    <Peak1D F1="121.003910" intensity="6.378317e-01" type="0"/>
    <Peak1D F1="120.748093" intensity="1.641872e-01" type="0"/>
    <Peak1D F1="115.850760" intensity="3.968060e+00" type="0"/>
    <Peak1D F1="115.555015" intensity="1.803632e-01" type="0"/>
    <Peak1D F1="115.188957" intensity="6.117093e-01" type="0"/>
    <Peak1D F1="114.929249" intensity="1.714088e-01" type="0"/>
    <Peak1D F1="84.509172" intensity="1.154153e+00" type="0"/>
    <Peak1D F1="83.796486" intensity="6.181209e-01" type="0"/>
    <Peak1D F1="83.736116" intensity="2.397998e+00" type="0"/>
    <Peak1D F1="83.188950" intensity="8.032569e-01" type="0"/>
    <Peak1D F1="80.833621" intensity="3.568160e-01" type="0"/>
    <Peak1D F1="80.730798" intensity="4.007958e-01" type="0"/>
    <Peak1D F1="80.338174" intensity="1.079878e-01" type="0"/>
    <Peak1D F1="78.500063" intensity="1.276819e-01" type="0"/>
    <Peak1D F1="77.032050" intensity="1.670104e-01" type="0"/>
    <Peak1D F1="76.264603" intensity="1.558085e+01" type="0"/>
    <Peak1D F1="76.010192" intensity="1.562520e+01" type="0"/>
    <Peak1D F1="75.756465" intensity="1.500000e+01" type="0"/>
    <Peak1D F1="74.175935" intensity="6.374776e-01" type="0"/>
    <Peak1D F1="72.328988" intensity="3.085253e+00" type="0"/>
    <Peak1D F1="61.172602" intensity="1.019434e+00" type="0"/>
    <Peak1D F1="61.014948" intensity="8.704896e-01" type="0"/>
    <Peak1D F1="31.528016" intensity="5.521016e-01" type="0"/>
    <Peak1D F1="31.399582" intensity="6.238778e-01" type="0"/>
    <Peak1D F1="31.081061" intensity="7.746129e-01" type="0"/>
    <Peak1D F1="30.913242" intensity="4.600715e+00" type="0"/>
    <Peak1D F1="30.576905" intensity="1.084395e-01" type="0"/>
    <Peak1D F1="29.356237" intensity="3.170372e-01" type="0"/>
    <Peak1D F1="29.251401" intensity="2.136992e-01" type="0"/>
    <Peak1D F1="28.720708" intensity="5.850807e-01" type="0"/>
    <Peak1D F1="28.590062" intensity="3.789688e+00" type="0"/>
    <Peak1D F1="25.791447" intensity="1.358349e-01" type="0"/>
    <Peak1D F1="23.705762" intensity="7.621220e-01" type="0"/>
    <Peak1D F1="23.573789" intensity="1.178937e-01" type="0"/>
    <Peak1D F1="23.011134" intensity="1.052447e+00" type="0"/>
    <Peak1D F1="22.984154" intensity="4.165932e+00" type="0"/>
    <Peak1D F1="22.895105" intensity="7.348751e-01" type="0"/>
    <Peak1D F1="22.779691" intensity="4.047678e+00" type="0"/>
    <Peak1D F1="22.608917" intensity="6.488030e-01" type="0"/>
    <Peak1D F1="20.518050" intensity="1.001347e-01" type="0"/>
    <Peak1D F1="-0.003632" intensity="8.721317e-01" type="0"/>
  </PeakList1D>
</PeakList>
