# Supplementary material for: Design, synthesis, and biological activity of novel halogenated sulfite compounds
Source: PLoS One. 2025 Jul 2;20(7):e0327587. doi: 10.1371/journal.pone.0327587 (PMC12220988; doi:10.1371/journal.pone.0327587)
Supplement: S4 File — (ZIP) [file pone.0327587.s004.zip › The primary NMR data files-0524/2-(2-chlorophenoxy)cyclohexyl (2-fluoroethyl) sulfite (5.26)-CNMR/shimvalues]

# Fri Sep 27 21:46:09 2024
#$$PROBEIDENTIFIER=Z167419_0061
#$$PROBENAME=PI HR-BBO500S2-BBF/H/D-5.0-Z SP
#$$SHIMID=292722
#
# Active Shim Gradients
#
Z           		-1783           
Z2          		1657            
Z3          		901             
Z4          		1830            
Z5          		167             
Z6          		-1832           
Z7          		3383            
Z8          		-36             
X           		2283            
XZ          		-1919           
XZ2         		1607            
XZ3         		-1001           
XZ4         		454             
XZ5         		183             
Y           		2460            
YZ          		1620            
YZ2         		6511            
YZ3         		-145            
YZ4         		2062            
YZ5         		-173            
XY          		2380            
XYZ         		-2407           
XYZ2        		-56             
XYZ3        		798             
XYZ4        		-6443           
XYZ5        		360             
(X2-Y2)     		-2395           
(X2-Y2)Z    		-1921           
(X2-Y2)Z2   		373             
(X2-Y2)Z3   		1415            
(X2-Y2)Z4   		-116            
(X2-Y2)Z5   		-88             
X3          		2459            
X3Z         		-1231           
Y3          		63              
Y3Z         		-3525           
#
# Lock Parameter
#
FIELD		-1526.664
LOCKPHASE		  50.100
LOCKPOWER		 -27.000
LOCKGAIN		 130.384
LOCKDC		 -75.000
LOCKSHIFT		   7.240
LOOPGAIN		 -12.000
LOOPTIME		   0.400
LOOPFILTER		 100.000
#
IEEE64_VERSION_CODE 1
#
# Shim currents 
#
SHIM_SETTING [ 1]     -271.86648578
SHIM_SETTING [ 2]     2327.18684959
SHIM_SETTING [ 3]    -1033.30268201
SHIM_SETTING [ 4]      414.42531115
SHIM_SETTING [ 5]     -164.47671441
SHIM_SETTING [ 6]      557.14956979
SHIM_SETTING [ 7]     4654.99504547
SHIM_SETTING [ 8]    -3295.51394915
SHIM_SETTING [ 9]     1599.34921492
SHIM_SETTING [10]     -715.02172674
SHIM_SETTING [11]        0.00000000
SHIM_SETTING [12]     3588.10000000
SHIM_SETTING [13]    -3462.50000000
SHIM_SETTING [14]     1789.20000025
SHIM_SETTING [15]     1184.49999922
SHIM_SETTING [16]     6705.40000169
SHIM_SETTING [17]      912.70000131
SHIM_SETTING [18]      668.60000097
SHIM_SETTING [19]       77.20000012
SHIM_SETTING [20]     1806.19999970
SHIM_SETTING [21]    -2132.40000067
SHIM_SETTING [22]     -329.10000166
SHIM_SETTING [23]    -4831.19999933
SHIM_SETTING [24]     -273.50000046
SHIM_SETTING [25]     -219.60000055
SHIM_SETTING [26]    -2014.90000109
SHIM_SETTING [27]      595.60000008
SHIM_SETTING [28]    11416.20000185
SHIM_SETTING [29]    -3073.09999671
SHIM_SETTING [30]    -4313.19999731
SHIM_SETTING [31]    -2923.99999786
SHIM_SETTING [32]     8557.20000185
SHIM_SETTING [33]    -3217.79999765
SHIM_SETTING [34]      204.40000176
SHIM_SETTING [35]     6784.20000018
SHIM_SETTING [36]    10945.39999865
SHIM_SETTING [37]      760.19999989
SHIM_SETTING [38]      784.69999883
SHIM_SETTING [39]    -4687.99999826
SHIM_SETTING [40]        0.00000000
