# Supplementary material for: Design, synthesis, and biological activity of novel halogenated sulfite compounds
Source: PLoS One. 2025 Jul 2;20(7):e0327587. doi: 10.1371/journal.pone.0327587 (PMC12220988; doi:10.1371/journal.pone.0327587)
Supplement: S4 File — (ZIP) [file pone.0327587.s004.zip › The primary NMR data files-0524/2-(2-chlorophenoxy)cyclohexyl (2-fluoroethyl) sulfite (5.26)-HNMR/audita.txt]

##TITLE= Audit trail, TopSpin 4.3.0
##JCAMPDX= 5.01
##ORIGIN= Bruker BioSpin GmbH
##OWNER= root
$$ /root/.topspin-BladeEpu/local_acqu/JBY190-1/1/audita.txt
##AUDIT TRAIL=  $$ (NUMBER, WHEN, WHO, WHERE, PROCESS, VERSION, WHAT)
(   1,<2024-09-27T20:50:12.425+0000>,<WIN-ASCV3RN49JE\root>,<WIN-ASCV3RN49JE>,<go4>,<TopSpin 4.3.0>,
      <acquisition in progress>)
$$ D:/DATA/Huzhiqiang/data/HZQ/nmr/JBY190-1/1/audita.txt
(   2,<2024-09-27T20:51:31.274+0000>,<WIN-ASCV3RN49JE\root>,<WIN-ASCV3RN49JE>,<go4>,<TopSpin 4.3.0>,
      <created by zg on 'Avance' (WIN-ASCV3RN49JE) by user 'WIN-ASCV3RN49JE\root'
       on data set with UUID '172d84c0-7d12-11ef-a45c-0030d62e29cd'
       started at 2024-09-27 20:50:12.425 +0000, POWCHK enabled, PULCHK disabled,
       completed at 2024-09-27 20:51:31.273 +0000
       configuration hash MD5:
       2A C5 28 50 FA D2 00 70 E2 0C F3 90 63 FE 8E 30
       double data hash MD5: 64K
       F5 A0 FA CB 17 CC F7 CD B6 21 50 6C 47 A5 30 BC>)
(   3,<2024-09-28T04:51:22.886+0800>,<root>,<WIN-ASCV3RN49JE>,<xwish3>,<TopSpin 4.3.0>,
      <ICON-NMR User ID: HZQ
       double data hash MD5: 64K
       F5 A0 FA CB 17 CC F7 CD B6 21 50 6C 47 A5 30 BC>)
##END=

$$ hash MD5
$$ 1D 0B 3D CB A4 6D 88 67 A5 AE 8F EB DC 28 5C 6D
