# Supplementary material for: Design, synthesis, and biological activity of novel halogenated sulfite compounds
Source: PLoS One. 2025 Jul 2;20(7):e0327587. doi: 10.1371/journal.pone.0327587 (PMC12220988; doi:10.1371/journal.pone.0327587)
Supplement: S4 File — (ZIP) [file pone.0327587.s004.zip › The primary NMR data files-0524/2-(2-chlorophenoxy)cyclohexyl (2-fluoroethyl) sulfite (5.26)-HNMR/pdata/1/auditp.txt]

##TITLE= Audit trail, TopSpin 4.3.0
##JCAMPDX= 5.01
##ORIGIN= Bruker BioSpin GmbH
##OWNER= root
$$ D:/DATA/Huzhiqiang/data/HZQ/nmr/JBY190-1/1/pdata/1/auditp.txt
##AUDIT TRAIL=  $$ (NUMBER, WHEN, WHO, WHERE, PROCESS, VERSION, WHAT)
(   1,<2024-09-27T20:50:12.425+0000>,<WIN-ASCV3RN49JE\root>,<WIN-ASCV3RN49JE>,<go4>,<TopSpin 4.3.0>,
      <acquisition in progress>)
$$ D:/DATA/Huzhiqiang/data/HZQ/nmr/JBY190-1/1/audita.txt
(   2,<2024-09-27T20:51:31.274+0000>,<WIN-ASCV3RN49JE\root>,<WIN-ASCV3RN49JE>,<go4>,<TopSpin 4.3.0>,
      <created by zg on 'Avance' (WIN-ASCV3RN49JE) by user 'WIN-ASCV3RN49JE\root'
       on data set with UUID '172d84c0-7d12-11ef-a45c-0030d62e29cd'
       started at 2024-09-27 20:50:12.425 +0000, POWCHK enabled, PULCHK disabled,
       completed at 2024-09-27 20:51:31.273 +0000
       configuration hash MD5:
       2A C5 28 50 FA D2 00 70 E2 0C F3 90 63 FE 8E 30
       double data hash MD5: 64K
       F5 A0 FA CB 17 CC F7 CD B6 21 50 6C 47 A5 30 BC>)
(   3,<2024-09-28T04:51:22.886+0800>,<root>,<WIN-ASCV3RN49JE>,<xwish3>,<TopSpin 4.3.0>,
      <ICON-NMR User ID: HZQ
       double data hash MD5: 64K
       F5 A0 FA CB 17 CC F7 CD B6 21 50 6C 47 A5 30 BC>)
(   4,<2024-09-28T04:51:23.871+0800>,<root/HZQ>,<WIN-ASCV3RN49JE>,<proc1d>,<TopSpin 4.3.0>,
      <Start of raw data processing
       ef LB = 0.3 FT_mod = 6 PKNL = 1 SI = 64K 
       data hash MD5: 64K
       D7 BF 0B 7A A6 52 C7 0C AC 84 48 10 9C D7 84 CC>)
(   5,<2024-09-28T04:51:25.214+0800>,<root/HZQ>,<WIN-ASCV3RN49JE>,<proc1d>,<TopSpin 4.3.0>,
      <apk0 
       data hash MD5: 64K
       90 77 C8 FE 3F CC 50 74 72 3E 6E 7F 72 55 FA 90>)
(   6,<2024-09-28T04:51:25.433+0800>,<root/HZQ>,<WIN-ASCV3RN49JE>,<proc1d>,<TopSpin 4.3.0>,
      <abs ABSG = 5 
       data hash MD5: 64K
       F0 AE DF 41 96 14 E1 A8 C8 91 D6 1C E3 19 8E 97>)
(   7,<2024-09-28T04:51:25.589+0800>,<root/HZQ>,<WIN-ASCV3RN49JE>,<peak>,<TopSpin 4.3.0>,
      <1D Peak picking
       data hash MD5: 64K
       F0 AE DF 41 96 14 E1 A8 C8 91 D6 1C E3 19 8E 97>)
(   8,<2024-09-28T04:51:26.302+0800>,<root/HZQ>,<WIN-ASCV3RN49JE>,<xwish3>,<TopSpin 4.3.0>,
      <ICON-NMR User ID: HZQ
       data hash MD5: 64K
       F0 AE DF 41 96 14 E1 A8 C8 91 D6 1C E3 19 8E 97>)
##END=

$$ hash MD5
$$ C9 A3 76 3C A7 FF C9 6F 61 5F D5 4E 5C 93 A9 DA
