# Supplementary material for: Design, synthesis, and biological activity of novel halogenated sulfite compounds
Source: PLoS One. 2025 Jul 2;20(7):e0327587. doi: 10.1371/journal.pone.0327587 (PMC12220988; doi:10.1371/journal.pone.0327587)
Supplement: S4 File — (ZIP) [file pone.0327587.s004.zip › The primary NMR data files-0524/2-(2-chlorophenoxy)cyclohexyl (2-fluoroethyl) sulfite (5.26)-HNMR/pdata/1/peaklist.xml]

<?xml version="1.0" encoding="UTF-8"?>
<PeakList>
  <PeakList1D>
    <PeakList1DHeader creator="root" date="2024-09-28T04:51:25.620+08:00" expNo="1" name="JBY190-1" owner="" procNo="1" source="D:/DATA/Huzhiqiang/data/HZQ/nmr">
      <PeakPickDetails>F1=16.080509ppm, F2=-3.913091ppm, MI=0.10cm, MAXI=10000.00cm, PC=1.000
      </PeakPickDetails>
    </PeakList1DHeader>
    <Peak1D F1="7.398993" intensity="1.232833e-01" type="0"/>
    <Peak1D F1="7.301660" intensity="1.493554e+00" type="0"/>
    <Peak1D F1="7.298080" intensity="1.217053e+01" type="0"/>
    <Peak1D F1="7.294808" intensity="1.236802e+01" type="0"/>
    <Peak1D F1="7.287385" intensity="3.537801e+00" type="0"/>
    <Peak1D F1="7.282243" intensity="1.420197e+01" type="0"/>
    <Peak1D F1="7.278969" intensity="1.353487e+01" type="0"/>
    <Peak1D F1="7.271766" intensity="3.235198e+00" type="0"/>
    <Peak1D F1="7.268613" intensity="3.255565e+00" type="0"/>
    <Peak1D F1="7.266219" intensity="1.669072e+00" type="0"/>
    <Peak1D F1="7.262400" intensity="8.741419e-01" type="0"/>
    <Peak1D F1="7.260317" intensity="7.186844e-01" type="0"/>
    <Peak1D F1="7.258311" intensity="7.038960e-01" type="0"/>
    <Peak1D F1="7.252863" intensity="5.126856e-01" type="0"/>
    <Peak1D F1="7.249787" intensity="6.977097e-01" type="0"/>
    <Peak1D F1="7.246695" intensity="5.214560e-01" type="0"/>
    <Peak1D F1="7.244375" intensity="4.172256e-01" type="0"/>
    <Peak1D F1="7.241141" intensity="3.724007e-01" type="0"/>
    <Peak1D F1="7.234103" intensity="1.578393e-01" type="0"/>
    <Peak1D F1="7.230679" intensity="1.553315e-01" type="0"/>
    <Peak1D F1="7.226730" intensity="1.417595e-01" type="0"/>
    <Peak1D F1="7.224652" intensity="1.255593e-01" type="0"/>
    <Peak1D F1="7.221121" intensity="1.093994e-01" type="0"/>
    <Peak1D F1="7.214231" intensity="1.345808e-01" type="0"/>
    <Peak1D F1="7.210003" intensity="2.431575e-01" type="0"/>
    <Peak1D F1="7.207100" intensity="2.128250e-01" type="0"/>
    <Peak1D F1="7.203452" intensity="1.988367e-01" type="0"/>
    <Peak1D F1="7.192367" intensity="2.157577e+01" type="0"/>
    <Peak1D F1="7.178419" intensity="2.246783e-01" type="0"/>
    <Peak1D F1="7.139236" intensity="6.532380e+00" type="0"/>
    <Peak1D F1="7.135969" intensity="6.528234e+00" type="0"/>
    <Peak1D F1="7.124373" intensity="1.022492e+01" type="0"/>
    <Peak1D F1="7.122720" intensity="1.121429e+01" type="0"/>
    <Peak1D F1="7.121183" intensity="1.105502e+01" type="0"/>
    <Peak1D F1="7.119570" intensity="9.934994e+00" type="0"/>
    <Peak1D F1="7.114436" intensity="1.640639e+00" type="0"/>
    <Peak1D F1="7.107970" intensity="1.104563e+01" type="0"/>
    <Peak1D F1="7.104702" intensity="1.036886e+01" type="0"/>
    <Peak1D F1="7.095678" intensity="1.156552e+00" type="0"/>
    <Peak1D F1="7.093480" intensity="2.036930e+00" type="0"/>
    <Peak1D F1="7.090218" intensity="1.796512e+00" type="0"/>
    <Peak1D F1="7.088222" intensity="1.005120e+00" type="0"/>
    <Peak1D F1="7.084726" intensity="7.999115e-01" type="0"/>
    <Peak1D F1="7.072952" intensity="6.021518e-01" type="0"/>
    <Peak1D F1="7.071383" intensity="6.665319e-01" type="0"/>
    <Peak1D F1="7.069848" intensity="6.302956e-01" type="0"/>
    <Peak1D F1="7.068215" intensity="5.676391e-01" type="0"/>
    <Peak1D F1="7.056572" intensity="5.131943e-01" type="0"/>
    <Peak1D F1="7.053311" intensity="4.849020e-01" type="0"/>
    <Peak1D F1="7.044309" intensity="1.015371e-01" type="0"/>
    <Peak1D F1="7.021955" intensity="1.042772e-01" type="0"/>
    <Peak1D F1="7.009327" intensity="1.044113e-01" type="0"/>
    <Peak1D F1="7.006563" intensity="1.103862e-01" type="0"/>
    <Peak1D F1="6.994147" intensity="1.052637e-01" type="0"/>
    <Peak1D F1="6.991192" intensity="1.245806e-01" type="0"/>
    <Peak1D F1="6.980559" intensity="5.604371e-01" type="0"/>
    <Peak1D F1="6.976129" intensity="2.575489e+00" type="0"/>
    <Peak1D F1="6.973766" intensity="2.935790e+00" type="0"/>
    <Peak1D F1="6.965287" intensity="1.250242e+01" type="0"/>
    <Peak1D F1="6.962559" intensity="1.337124e+01" type="0"/>
    <Peak1D F1="6.957439" intensity="3.131040e+00" type="0"/>
    <Peak1D F1="6.948790" intensity="1.067124e+01" type="0"/>
    <Peak1D F1="6.946076" intensity="1.072727e+01" type="0"/>
    <Peak1D F1="6.935883" intensity="1.271071e+00" type="0"/>
    <Peak1D F1="6.933119" intensity="1.317791e+00" type="0"/>
    <Peak1D F1="6.924497" intensity="5.258049e-01" type="0"/>
    <Peak1D F1="6.919345" intensity="1.183473e+00" type="0"/>
    <Peak1D F1="6.916729" intensity="1.310402e+00" type="0"/>
    <Peak1D F1="6.907736" intensity="3.849241e-01" type="0"/>
    <Peak1D F1="6.904465" intensity="4.841442e-01" type="0"/>
    <Peak1D F1="6.899959" intensity="5.756540e-01" type="0"/>
    <Peak1D F1="6.897183" intensity="4.501770e-01" type="0"/>
    <Peak1D F1="6.883820" intensity="4.996238e-01" type="0"/>
    <Peak1D F1="6.881700" intensity="5.506501e-01" type="0"/>
    <Peak1D F1="6.877357" intensity="3.443441e-01" type="0"/>
    <Peak1D F1="6.875211" intensity="3.239650e-01" type="0"/>
    <Peak1D F1="6.872231" intensity="3.760042e-01" type="0"/>
    <Peak1D F1="6.863961" intensity="8.371415e+00" type="0"/>
    <Peak1D F1="6.861127" intensity="8.026705e+00" type="0"/>
    <Peak1D F1="6.855103" intensity="9.328937e-01" type="0"/>
    <Peak1D F1="6.848243" intensity="1.137912e+01" type="0"/>
    <Peak1D F1="6.846156" intensity="1.141957e+01" type="0"/>
    <Peak1D F1="6.836641" intensity="2.681244e+00" type="0"/>
    <Peak1D F1="6.833372" intensity="8.215460e+00" type="0"/>
    <Peak1D F1="6.830451" intensity="7.064046e+00" type="0"/>
    <Peak1D F1="6.821480" intensity="2.718550e+00" type="0"/>
    <Peak1D F1="6.818890" intensity="2.520672e+00" type="0"/>
    <Peak1D F1="6.813939" intensity="7.105006e-01" type="0"/>
    <Peak1D F1="6.811014" intensity="1.025505e+00" type="0"/>
    <Peak1D F1="6.806117" intensity="1.843150e+00" type="0"/>
    <Peak1D F1="6.803318" intensity="1.659582e+00" type="0"/>
    <Peak1D F1="6.798091" intensity="5.466490e-01" type="0"/>
    <Peak1D F1="6.795870" intensity="7.389307e-01" type="0"/>
    <Peak1D F1="6.792938" intensity="7.198890e-01" type="0"/>
    <Peak1D F1="6.790719" intensity="5.449320e-01" type="0"/>
    <Peak1D F1="6.783194" intensity="3.122707e-01" type="0"/>
    <Peak1D F1="6.780354" intensity="3.133257e-01" type="0"/>
    <Peak1D F1="6.777028" intensity="3.153640e-01" type="0"/>
    <Peak1D F1="6.774332" intensity="2.690440e-01" type="0"/>
    <Peak1D F1="6.767196" intensity="1.541515e-01" type="0"/>
    <Peak1D F1="6.764235" intensity="1.571781e-01" type="0"/>
    <Peak1D F1="6.760896" intensity="1.680747e-01" type="0"/>
    <Peak1D F1="6.757940" intensity="1.659271e-01" type="0"/>
    <Peak1D F1="4.622049" intensity="1.060546e-01" type="0"/>
    <Peak1D F1="4.611526" intensity="1.648367e-01" type="0"/>
    <Peak1D F1="4.608450" intensity="1.135806e-01" type="0"/>
    <Peak1D F1="4.603749" intensity="1.442434e-01" type="0"/>
    <Peak1D F1="4.601058" intensity="1.400780e-01" type="0"/>
    <Peak1D F1="4.595179" intensity="1.477073e-01" type="0"/>
    <Peak1D F1="4.579204" intensity="1.832789e-01" type="0"/>
    <Peak1D F1="4.573863" intensity="1.792776e-01" type="0"/>
    <Peak1D F1="4.570302" intensity="2.202943e-01" type="0"/>
    <Peak1D F1="4.566727" intensity="3.082222e-01" type="0"/>
    <Peak1D F1="4.563601" intensity="3.195092e-01" type="0"/>
    <Peak1D F1="4.561120" intensity="4.119286e-01" type="0"/>
    <Peak1D F1="4.555002" intensity="3.409252e-01" type="0"/>
    <Peak1D F1="4.550043" intensity="3.222487e-01" type="0"/>
    <Peak1D F1="4.544955" intensity="2.881670e-01" type="0"/>
    <Peak1D F1="4.539350" intensity="3.341686e-01" type="0"/>
    <Peak1D F1="4.533511" intensity="3.090370e-01" type="0"/>
    <Peak1D F1="4.528889" intensity="2.923336e-01" type="0"/>
    <Peak1D F1="4.523389" intensity="3.609118e-01" type="0"/>
    <Peak1D F1="4.514266" intensity="9.400534e+00" type="0"/>
    <Peak1D F1="4.505947" intensity="9.151490e+00" type="0"/>
    <Peak1D F1="4.504386" intensity="5.875054e+00" type="0"/>
    <Peak1D F1="4.497499" intensity="9.914148e+00" type="0"/>
    <Peak1D F1="4.484281" intensity="3.181333e-01" type="0"/>
    <Peak1D F1="4.478262" intensity="2.767466e-01" type="0"/>
    <Peak1D F1="4.476304" intensity="3.185809e-01" type="0"/>
    <Peak1D F1="4.471891" intensity="2.840383e-01" type="0"/>
    <Peak1D F1="4.469541" intensity="2.554559e-01" type="0"/>
    <Peak1D F1="4.466044" intensity="2.999453e-01" type="0"/>
    <Peak1D F1="4.460817" intensity="2.655704e-01" type="0"/>
    <Peak1D F1="4.455925" intensity="2.206401e-01" type="0"/>
    <Peak1D F1="4.450429" intensity="2.276356e-01" type="0"/>
    <Peak1D F1="4.445003" intensity="2.193472e-01" type="0"/>
    <Peak1D F1="4.439274" intensity="2.388763e-01" type="0"/>
    <Peak1D F1="4.434280" intensity="2.093817e-01" type="0"/>
    <Peak1D F1="4.428860" intensity="2.590828e-01" type="0"/>
    <Peak1D F1="4.418913" intensity="9.239628e+00" type="0"/>
    <Peak1D F1="4.410589" intensity="8.994687e+00" type="0"/>
    <Peak1D F1="4.409032" intensity="5.840851e+00" type="0"/>
    <Peak1D F1="4.402143" intensity="9.756723e+00" type="0"/>
    <Peak1D F1="4.364091" intensity="1.440534e-01" type="0"/>
    <Peak1D F1="4.361039" intensity="1.924585e-01" type="0"/>
    <Peak1D F1="4.357432" intensity="2.783308e-01" type="0"/>
    <Peak1D F1="4.351599" intensity="4.503927e-01" type="0"/>
    <Peak1D F1="4.344499" intensity="3.655576e-01" type="0"/>
    <Peak1D F1="4.336540" intensity="4.182123e-01" type="0"/>
    <Peak1D F1="4.331290" intensity="2.903608e-01" type="0"/>
    <Peak1D F1="4.305674" intensity="1.466951e-01" type="0"/>
    <Peak1D F1="4.283587" intensity="1.020385e-01" type="0"/>
    <Peak1D F1="4.277744" intensity="1.076005e-01" type="0"/>
    <Peak1D F1="4.274850" intensity="1.074771e-01" type="0"/>
    <Peak1D F1="4.268911" intensity="1.118866e-01" type="0"/>
    <Peak1D F1="4.265865" intensity="1.143554e-01" type="0"/>
    <Peak1D F1="4.258576" intensity="2.008790e-01" type="0"/>
    <Peak1D F1="4.253294" intensity="2.378944e-01" type="0"/>
    <Peak1D F1="4.249140" intensity="2.696769e-01" type="0"/>
    <Peak1D F1="4.243862" intensity="2.382906e-01" type="0"/>
    <Peak1D F1="4.234510" intensity="2.917702e-01" type="0"/>
    <Peak1D F1="4.229251" intensity="2.892767e-01" type="0"/>
    <Peak1D F1="4.223683" intensity="3.193766e-01" type="0"/>
    <Peak1D F1="4.216531" intensity="4.010506e-01" type="0"/>
    <Peak1D F1="4.212760" intensity="3.031155e-01" type="0"/>
    <Peak1D F1="4.208633" intensity="3.834949e-01" type="0"/>
    <Peak1D F1="4.200217" intensity="3.771507e-01" type="0"/>
    <Peak1D F1="4.196106" intensity="3.214826e-01" type="0"/>
    <Peak1D F1="4.190739" intensity="4.178051e-01" type="0"/>
    <Peak1D F1="4.186986" intensity="4.015441e-01" type="0"/>
    <Peak1D F1="4.181577" intensity="4.330587e-01" type="0"/>
    <Peak1D F1="4.176075" intensity="8.805944e-01" type="0"/>
    <Peak1D F1="4.167069" intensity="9.904979e-01" type="0"/>
    <Peak1D F1="4.158850" intensity="9.579454e-01" type="0"/>
    <Peak1D F1="4.154818" intensity="9.850694e-01" type="0"/>
    <Peak1D F1="4.149822" intensity="1.073280e+00" type="0"/>
    <Peak1D F1="4.146189" intensity="9.461292e-01" type="0"/>
    <Peak1D F1="4.137592" intensity="9.222646e-01" type="0"/>
    <Peak1D F1="4.128655" intensity="8.726373e-01" type="0"/>
    <Peak1D F1="4.121883" intensity="3.604171e-01" type="0"/>
    <Peak1D F1="4.117210" intensity="3.293054e-01" type="0"/>
    <Peak1D F1="4.109894" intensity="2.958418e-01" type="0"/>
    <Peak1D F1="4.104811" intensity="2.093725e-01" type="0"/>
    <Peak1D F1="4.100369" intensity="2.702614e-01" type="0"/>
    <Peak1D F1="4.092457" intensity="2.337473e-01" type="0"/>
    <Peak1D F1="4.086467" intensity="1.918535e-01" type="0"/>
    <Peak1D F1="4.080343" intensity="1.827491e-01" type="0"/>
    <Peak1D F1="4.075129" intensity="1.635911e-01" type="0"/>
    <Peak1D F1="4.067199" intensity="1.582867e-01" type="0"/>
    <Peak1D F1="4.061767" intensity="1.492412e-01" type="0"/>
    <Peak1D F1="4.055078" intensity="1.402011e-01" type="0"/>
    <Peak1D F1="4.050278" intensity="1.108948e-01" type="0"/>
    <Peak1D F1="3.953921" intensity="1.396512e-01" type="0"/>
    <Peak1D F1="3.945260" intensity="1.734955e-01" type="0"/>
    <Peak1D F1="3.934871" intensity="3.775636e+00" type="0"/>
    <Peak1D F1="3.926187" intensity="4.004069e+00" type="0"/>
    <Peak1D F1="3.917939" intensity="4.925535e+00" type="0"/>
    <Peak1D F1="3.913073" intensity="4.715766e+00" type="0"/>
    <Peak1D F1="3.909340" intensity="5.399663e+00" type="0"/>
    <Peak1D F1="3.904401" intensity="4.254499e+00" type="0"/>
    <Peak1D F1="3.896255" intensity="4.883445e+00" type="0"/>
    <Peak1D F1="3.887474" intensity="4.745368e+00" type="0"/>
    <Peak1D F1="3.851945" intensity="2.950122e-01" type="0"/>
    <Peak1D F1="3.845052" intensity="4.145749e-01" type="0"/>
    <Peak1D F1="3.836632" intensity="3.908318e-01" type="0"/>
    <Peak1D F1="3.829262" intensity="5.051749e-01" type="0"/>
    <Peak1D F1="3.814587" intensity="9.706207e+00" type="0"/>
    <Peak1D F1="3.806146" intensity="9.289505e+00" type="0"/>
    <Peak1D F1="3.797816" intensity="9.188290e+00" type="0"/>
    <Peak1D F1="3.783922" intensity="3.066380e-01" type="0"/>
    <Peak1D F1="3.764827" intensity="3.651586e+00" type="0"/>
    <Peak1D F1="3.755696" intensity="1.500000e+01" type="0"/>
    <Peak1D F1="3.747267" intensity="1.287415e+01" type="0"/>
    <Peak1D F1="3.738901" intensity="1.411016e+01" type="0"/>
    <Peak1D F1="3.734543" intensity="5.679101e+00" type="0"/>
    <Peak1D F1="3.726827" intensity="3.554571e+00" type="0"/>
    <Peak1D F1="3.717537" intensity="4.065454e+00" type="0"/>
    <Peak1D F1="3.703380" intensity="8.828419e-01" type="0"/>
    <Peak1D F1="3.694096" intensity="9.066143e-01" type="0"/>
    <Peak1D F1="3.685878" intensity="8.993272e-01" type="0"/>
    <Peak1D F1="3.682773" intensity="9.287581e-01" type="0"/>
    <Peak1D F1="3.676756" intensity="9.824774e-01" type="0"/>
    <Peak1D F1="3.673057" intensity="9.261022e-01" type="0"/>
    <Peak1D F1="3.665389" intensity="7.482522e-01" type="0"/>
    <Peak1D F1="3.655773" intensity="7.633771e-01" type="0"/>
    <Peak1D F1="3.648382" intensity="2.410376e-01" type="0"/>
    <Peak1D F1="3.634152" intensity="2.121837e-01" type="0"/>
    <Peak1D F1="3.625121" intensity="1.712633e-01" type="0"/>
    <Peak1D F1="3.620108" intensity="1.806962e-01" type="0"/>
    <Peak1D F1="3.611499" intensity="2.120252e-01" type="0"/>
    <Peak1D F1="3.604853" intensity="3.151744e-01" type="0"/>
    <Peak1D F1="3.595889" intensity="3.442450e-01" type="0"/>
    <Peak1D F1="3.588141" intensity="3.274487e-01" type="0"/>
    <Peak1D F1="3.585041" intensity="3.199578e-01" type="0"/>
    <Peak1D F1="3.579318" intensity="3.402757e-01" type="0"/>
    <Peak1D F1="3.575477" intensity="3.397988e-01" type="0"/>
    <Peak1D F1="3.568012" intensity="2.990451e-01" type="0"/>
    <Peak1D F1="3.558866" intensity="4.179817e-01" type="0"/>
    <Peak1D F1="3.554225" intensity="3.970333e-01" type="0"/>
    <Peak1D F1="3.547929" intensity="3.486213e-01" type="0"/>
    <Peak1D F1="3.544120" intensity="3.537839e-01" type="0"/>
    <Peak1D F1="3.537503" intensity="4.015130e-01" type="0"/>
    <Peak1D F1="3.531916" intensity="3.108881e-01" type="0"/>
    <Peak1D F1="3.443646" intensity="1.197895e-01" type="0"/>
    <Peak1D F1="3.431991" intensity="1.034006e-01" type="0"/>
    <Peak1D F1="3.420811" intensity="1.260220e-01" type="0"/>
    <Peak1D F1="3.411072" intensity="1.434310e-01" type="0"/>
    <Peak1D F1="3.404866" intensity="1.853528e-01" type="0"/>
    <Peak1D F1="3.389829" intensity="1.698301e-01" type="0"/>
    <Peak1D F1="3.382588" intensity="1.353141e-01" type="0"/>
    <Peak1D F1="3.372284" intensity="1.399957e-01" type="0"/>
    <Peak1D F1="3.355100" intensity="5.403120e-01" type="0"/>
    <Peak1D F1="3.346288" intensity="7.709957e-01" type="0"/>
    <Peak1D F1="3.337745" intensity="7.741231e-01" type="0"/>
    <Peak1D F1="3.333980" intensity="7.265818e-01" type="0"/>
    <Peak1D F1="3.329014" intensity="1.041207e+00" type="0"/>
    <Peak1D F1="3.324618" intensity="7.948500e-01" type="0"/>
    <Peak1D F1="3.316373" intensity="7.163658e-01" type="0"/>
    <Peak1D F1="3.307155" intensity="8.134069e-01" type="0"/>
    <Peak1D F1="3.286661" intensity="1.028082e-01" type="0"/>
    <Peak1D F1="3.198651" intensity="1.039376e-01" type="0"/>
    <Peak1D F1="3.180198" intensity="4.752890e-01" type="0"/>
    <Peak1D F1="3.170938" intensity="7.928878e-01" type="0"/>
    <Peak1D F1="3.158892" intensity="7.384491e-01" type="0"/>
    <Peak1D F1="3.153442" intensity="8.286840e-01" type="0"/>
    <Peak1D F1="3.149767" intensity="8.124761e-01" type="0"/>
    <Peak1D F1="3.141666" intensity="5.232642e-01" type="0"/>
    <Peak1D F1="3.132519" intensity="5.744861e-01" type="0"/>
    <Peak1D F1="3.126053" intensity="2.207913e-01" type="0"/>
    <Peak1D F1="3.117095" intensity="1.865887e-01" type="0"/>
    <Peak1D F1="3.113216" intensity="2.054362e-01" type="0"/>
    <Peak1D F1="3.108476" intensity="1.903391e-01" type="0"/>
    <Peak1D F1="3.103984" intensity="1.872425e-01" type="0"/>
    <Peak1D F1="3.095836" intensity="1.680305e-01" type="0"/>
    <Peak1D F1="3.086728" intensity="1.580056e-01" type="0"/>
    <Peak1D F1="2.968535" intensity="1.001208e-01" type="0"/>
    <Peak1D F1="2.939034" intensity="1.096737e-01" type="0"/>
    <Peak1D F1="2.930065" intensity="1.068374e-01" type="0"/>
    <Peak1D F1="2.921370" intensity="1.073861e-01" type="0"/>
    <Peak1D F1="2.907302" intensity="1.047705e-01" type="0"/>
    <Peak1D F1="2.880809" intensity="1.057590e-01" type="0"/>
    <Peak1D F1="2.860389" intensity="1.114252e-01" type="0"/>
    <Peak1D F1="2.851657" intensity="1.174776e-01" type="0"/>
    <Peak1D F1="2.834407" intensity="1.340330e-01" type="0"/>
    <Peak1D F1="2.822954" intensity="1.396698e-01" type="0"/>
    <Peak1D F1="2.812547" intensity="1.426078e-01" type="0"/>
    <Peak1D F1="2.804951" intensity="1.379036e-01" type="0"/>
    <Peak1D F1="2.786342" intensity="1.351944e-01" type="0"/>
    <Peak1D F1="2.760462" intensity="1.400072e-01" type="0"/>
    <Peak1D F1="2.708567" intensity="1.630824e-01" type="0"/>
    <Peak1D F1="2.676506" intensity="1.675976e-01" type="0"/>
    <Peak1D F1="2.671445" intensity="1.713719e-01" type="0"/>
    <Peak1D F1="2.662359" intensity="1.760967e-01" type="0"/>
    <Peak1D F1="2.625613" intensity="1.888631e-01" type="0"/>
    <Peak1D F1="2.562756" intensity="2.214684e-01" type="0"/>
    <Peak1D F1="2.548980" intensity="2.269320e-01" type="0"/>
    <Peak1D F1="2.495230" intensity="2.495698e-01" type="0"/>
    <Peak1D F1="2.467216" intensity="2.615529e-01" type="0"/>
    <Peak1D F1="2.414742" intensity="3.269190e-01" type="0"/>
    <Peak1D F1="2.285837" intensity="3.716816e-01" type="0"/>
    <Peak1D F1="2.266653" intensity="3.952271e-01" type="0"/>
    <Peak1D F1="2.256119" intensity="4.114722e-01" type="0"/>
    <Peak1D F1="2.241792" intensity="4.354747e-01" type="0"/>
    <Peak1D F1="2.225912" intensity="4.532946e-01" type="0"/>
    <Peak1D F1="2.218606" intensity="4.706433e-01" type="0"/>
    <Peak1D F1="2.210845" intensity="5.180810e-01" type="0"/>
    <Peak1D F1="2.188296" intensity="5.983228e-01" type="0"/>
    <Peak1D F1="2.173678" intensity="6.622019e-01" type="0"/>
    <Peak1D F1="2.161504" intensity="6.004622e-01" type="0"/>
    <Peak1D F1="2.152729" intensity="6.550492e-01" type="0"/>
    <Peak1D F1="2.144642" intensity="6.774048e-01" type="0"/>
    <Peak1D F1="2.136756" intensity="6.799072e-01" type="0"/>
    <Peak1D F1="2.121681" intensity="8.444818e-01" type="0"/>
    <Peak1D F1="2.097173" intensity="2.130298e+00" type="0"/>
    <Peak1D F1="2.090359" intensity="3.800799e+00" type="0"/>
    <Peak1D F1="2.086181" intensity="4.617966e+00" type="0"/>
    <Peak1D F1="2.081766" intensity="4.213077e+00" type="0"/>
    <Peak1D F1="2.079960" intensity="4.036375e+00" type="0"/>
    <Peak1D F1="2.077701" intensity="4.394685e+00" type="0"/>
    <Peak1D F1="2.070809" intensity="4.744468e+00" type="0"/>
    <Peak1D F1="2.060196" intensity="8.695215e+00" type="0"/>
    <Peak1D F1="2.058518" intensity="8.738381e+00" type="0"/>
    <Peak1D F1="2.055968" intensity="8.633772e+00" type="0"/>
    <Peak1D F1="2.054199" intensity="8.724448e+00" type="0"/>
    <Peak1D F1="2.052653" intensity="8.559856e+00" type="0"/>
    <Peak1D F1="2.044938" intensity="5.734990e+00" type="0"/>
    <Peak1D F1="2.037883" intensity="6.492926e+00" type="0"/>
    <Peak1D F1="2.034511" intensity="6.788315e+00" type="0"/>
    <Peak1D F1="2.028957" intensity="6.438901e+00" type="0"/>
    <Peak1D F1="2.009138" intensity="1.156696e+00" type="0"/>
    <Peak1D F1="2.004942" intensity="1.158374e+00" type="0"/>
    <Peak1D F1="2.002793" intensity="1.201064e+00" type="0"/>
    <Peak1D F1="2.000951" intensity="1.161555e+00" type="0"/>
    <Peak1D F1="1.990731" intensity="1.003695e+00" type="0"/>
    <Peak1D F1="1.984633" intensity="9.861148e-01" type="0"/>
    <Peak1D F1="1.977907" intensity="9.719954e-01" type="0"/>
    <Peak1D F1="1.968091" intensity="1.092886e+00" type="0"/>
    <Peak1D F1="1.952010" intensity="1.251774e+00" type="0"/>
    <Peak1D F1="1.944824" intensity="1.210918e+00" type="0"/>
    <Peak1D F1="1.942763" intensity="1.209098e+00" type="0"/>
    <Peak1D F1="1.933129" intensity="1.425139e+00" type="0"/>
    <Peak1D F1="1.926066" intensity="1.481721e+00" type="0"/>
    <Peak1D F1="1.915545" intensity="1.827788e+00" type="0"/>
    <Peak1D F1="1.909953" intensity="1.661283e+00" type="0"/>
    <Peak1D F1="1.906274" intensity="1.593225e+00" type="0"/>
    <Peak1D F1="1.900436" intensity="1.686671e+00" type="0"/>
    <Peak1D F1="1.894809" intensity="1.875154e+00" type="0"/>
    <Peak1D F1="1.890798" intensity="2.131907e+00" type="0"/>
    <Peak1D F1="1.885911" intensity="2.087586e+00" type="0"/>
    <Peak1D F1="1.877081" intensity="1.644084e+00" type="0"/>
    <Peak1D F1="1.870960" intensity="1.662610e+00" type="0"/>
    <Peak1D F1="1.867781" intensity="1.575703e+00" type="0"/>
    <Peak1D F1="1.851142" intensity="7.730440e-01" type="0"/>
    <Peak1D F1="1.843358" intensity="7.777785e-01" type="0"/>
    <Peak1D F1="1.834840" intensity="6.506901e-01" type="0"/>
    <Peak1D F1="1.817415" intensity="6.065300e-01" type="0"/>
    <Peak1D F1="1.797017" intensity="5.589049e-01" type="0"/>
    <Peak1D F1="1.740176" intensity="5.596754e-01" type="0"/>
    <Peak1D F1="1.730056" intensity="7.540574e-01" type="0"/>
    <Peak1D F1="1.703484" intensity="6.591449e+00" type="0"/>
    <Peak1D F1="1.697973" intensity="8.568186e+00" type="0"/>
    <Peak1D F1="1.692553" intensity="7.199571e+00" type="0"/>
    <Peak1D F1="1.685121" intensity="7.548262e+00" type="0"/>
    <Peak1D F1="1.679380" intensity="9.540613e+00" type="0"/>
    <Peak1D F1="1.674324" intensity="8.415969e+00" type="0"/>
    <Peak1D F1="1.664911" intensity="4.771336e+00" type="0"/>
    <Peak1D F1="1.656034" intensity="3.166072e+00" type="0"/>
    <Peak1D F1="1.650351" intensity="3.095918e+00" type="0"/>
    <Peak1D F1="1.644319" intensity="2.903652e+00" type="0"/>
    <Peak1D F1="1.636041" intensity="2.611046e+00" type="0"/>
    <Peak1D F1="1.630579" intensity="2.795555e+00" type="0"/>
    <Peak1D F1="1.625810" intensity="2.642630e+00" type="0"/>
    <Peak1D F1="1.619807" intensity="2.347113e+00" type="0"/>
    <Peak1D F1="1.608709" intensity="2.170498e+00" type="0"/>
    <Peak1D F1="1.602905" intensity="2.312727e+00" type="0"/>
    <Peak1D F1="1.593027" intensity="1.841573e+00" type="0"/>
    <Peak1D F1="1.583974" intensity="1.854364e+00" type="0"/>
    <Peak1D F1="1.580320" intensity="2.013713e+00" type="0"/>
    <Peak1D F1="1.561860" intensity="1.167415e+00" type="0"/>
    <Peak1D F1="1.554163" intensity="9.670800e-01" type="0"/>
    <Peak1D F1="1.545721" intensity="8.826684e-01" type="0"/>
    <Peak1D F1="1.536969" intensity="9.420796e-01" type="0"/>
    <Peak1D F1="1.529573" intensity="9.193524e-01" type="0"/>
    <Peak1D F1="1.519067" intensity="8.204597e-01" type="0"/>
    <Peak1D F1="1.509736" intensity="9.259101e-01" type="0"/>
    <Peak1D F1="1.504359" intensity="8.860052e-01" type="0"/>
    <Peak1D F1="1.488603" intensity="8.244605e-01" type="0"/>
    <Peak1D F1="1.481352" intensity="7.819334e-01" type="0"/>
    <Peak1D F1="1.470434" intensity="7.154878e-01" type="0"/>
    <Peak1D F1="1.461938" intensity="6.391847e-01" type="0"/>
    <Peak1D F1="1.445867" intensity="5.187153e-01" type="0"/>
    <Peak1D F1="1.438245" intensity="4.630781e-01" type="0"/>
    <Peak1D F1="1.408220" intensity="2.310811e+00" type="0"/>
    <Peak1D F1="1.401217" intensity="1.770301e+00" type="0"/>
    <Peak1D F1="1.385944" intensity="3.154228e+00" type="0"/>
    <Peak1D F1="1.382587" intensity="5.484334e+00" type="0"/>
    <Peak1D F1="1.375754" intensity="4.335165e+00" type="0"/>
    <Peak1D F1="1.371115" intensity="2.744597e+00" type="0"/>
    <Peak1D F1="1.360697" intensity="6.049063e+00" type="0"/>
    <Peak1D F1="1.356596" intensity="5.197789e+00" type="0"/>
    <Peak1D F1="1.353995" intensity="5.108974e+00" type="0"/>
    <Peak1D F1="1.349609" intensity="5.077916e+00" type="0"/>
    <Peak1D F1="1.345386" intensity="4.985858e+00" type="0"/>
    <Peak1D F1="1.338775" intensity="5.083509e+00" type="0"/>
    <Peak1D F1="1.335017" intensity="4.844197e+00" type="0"/>
    <Peak1D F1="1.327782" intensity="4.599948e+00" type="0"/>
    <Peak1D F1="1.322908" intensity="5.615736e+00" type="0"/>
    <Peak1D F1="1.319461" intensity="7.444269e+00" type="0"/>
    <Peak1D F1="1.314113" intensity="5.201005e+00" type="0"/>
    <Peak1D F1="1.311895" intensity="4.292238e+00" type="0"/>
    <Peak1D F1="1.308757" intensity="5.111598e+00" type="0"/>
    <Peak1D F1="1.303109" intensity="4.936876e+00" type="0"/>
    <Peak1D F1="1.298447" intensity="5.009242e+00" type="0"/>
    <Peak1D F1="1.295420" intensity="6.429832e+00" type="0"/>
    <Peak1D F1="1.289939" intensity="7.377275e+00" type="0"/>
    <Peak1D F1="1.284438" intensity="4.845709e+00" type="0"/>
    <Peak1D F1="1.271254" intensity="4.774736e+00" type="0"/>
    <Peak1D F1="1.265086" intensity="7.071807e+00" type="0"/>
    <Peak1D F1="1.261705" intensity="5.869677e+00" type="0"/>
    <Peak1D F1="1.255398" intensity="4.005192e+00" type="0"/>
    <Peak1D F1="1.252713" intensity="4.419688e+00" type="0"/>
    <Peak1D F1="1.247603" intensity="5.033893e+00" type="0"/>
    <Peak1D F1="1.242335" intensity="4.623567e+00" type="0"/>
    <Peak1D F1="1.239646" intensity="4.748320e+00" type="0"/>
    <Peak1D F1="1.236706" intensity="5.426074e+00" type="0"/>
    <Peak1D F1="1.233749" intensity="5.834004e+00" type="0"/>
    <Peak1D F1="1.230887" intensity="4.770611e+00" type="0"/>
    <Peak1D F1="1.227611" intensity="4.586649e+00" type="0"/>
    <Peak1D F1="1.224064" intensity="4.228954e+00" type="0"/>
    <Peak1D F1="1.218535" intensity="4.067230e+00" type="0"/>
    <Peak1D F1="1.212539" intensity="4.773289e+00" type="0"/>
    <Peak1D F1="1.206946" intensity="5.054241e+00" type="0"/>
    <Peak1D F1="1.199400" intensity="4.181896e+00" type="0"/>
    <Peak1D F1="1.197757" intensity="4.135960e+00" type="0"/>
    <Peak1D F1="1.188562" intensity="3.921748e+00" type="0"/>
    <Peak1D F1="1.185170" intensity="4.167159e+00" type="0"/>
    <Peak1D F1="1.182506" intensity="4.302982e+00" type="0"/>
    <Peak1D F1="1.172858" intensity="2.738129e+00" type="0"/>
    <Peak1D F1="1.167253" intensity="2.459770e+00" type="0"/>
    <Peak1D F1="1.161555" intensity="2.015336e+00" type="0"/>
    <Peak1D F1="1.155962" intensity="1.727966e+00" type="0"/>
    <Peak1D F1="1.146357" intensity="1.215928e+00" type="0"/>
    <Peak1D F1="1.140296" intensity="1.191736e+00" type="0"/>
    <Peak1D F1="1.136803" intensity="9.798365e-01" type="0"/>
    <Peak1D F1="1.123744" intensity="5.653488e-01" type="0"/>
    <Peak1D F1="1.117926" intensity="5.451505e-01" type="0"/>
    <Peak1D F1="1.113876" intensity="5.985273e-01" type="0"/>
    <Peak1D F1="1.097904" intensity="2.840087e-01" type="0"/>
    <Peak1D F1="1.088198" intensity="3.112887e-01" type="0"/>
    <Peak1D F1="1.064764" intensity="1.716613e-01" type="0"/>
    <Peak1D F1="1.038512" intensity="1.617300e-01" type="0"/>
    <Peak1D F1="1.019633" intensity="1.072857e-01" type="0"/>
    <Peak1D F1="0.821626" intensity="1.813034e-01" type="0"/>
    <Peak1D F1="0.808146" intensity="3.164946e-01" type="0"/>
    <Peak1D F1="0.801893" intensity="2.082278e-01" type="0"/>
    <Peak1D F1="0.794152" intensity="2.418625e-01" type="0"/>
    <Peak1D F1="0.787665" intensity="2.194372e-01" type="0"/>
    <Peak1D F1="0.774483" intensity="2.273002e-01" type="0"/>
    <Peak1D F1="0.116000" intensity="1.560043e-01" type="0"/>
    <Peak1D F1="0.023177" intensity="1.803362e-01" type="0"/>
    <Peak1D F1="0.016332" intensity="5.799304e-01" type="0"/>
    <Peak1D F1="0.007010" intensity="1.418027e+00" type="0"/>
    <Peak1D F1="-0.000155" intensity="3.099451e+01" type="0"/>
    <Peak1D F1="-0.007534" intensity="1.282163e+00" type="0"/>
    <Peak1D F1="-0.024997" intensity="3.499362e-01" type="0"/>
    <Peak1D F1="-0.119610" intensity="1.231592e-01" type="0"/>
  </PeakList1D>
</PeakList>
