# Supplementary material for: Design, synthesis, and biological activity of novel halogenated sulfite compounds
Source: PLoS One. 2025 Jul 2;20(7):e0327587. doi: 10.1371/journal.pone.0327587 (PMC12220988; doi:10.1371/journal.pone.0327587)
Supplement: S4 File — (ZIP) [file pone.0327587.s004.zip › The primary NMR data files-0524/2-(2-chlorophenoxy)cyclohexyl (2-fluoroethyl) sulfite (5.26)-HNMR/topshimreport]

New TopShim run:

version = topshim 2.4.0
date = 2024-09-28
time = 04:48:26.502
command = topshim 

FINE SHIMMING

Parameters:

probe = Z167419_0061
solvent = CDCl3
shim nucleus = 2H
nucleus optimised for = 1H
o1p (from lock) = 7.24 ppm

Results:


1D Shimming:
Iteration 1: FWHM Before= 2.1 Hz, Target= 0.3 Hz, After= 0.3 Hz
Iteration 2: FWHM Before= 0.3 Hz, Target= 0.2 Hz, After= 0.3 Hz
Iteration 3: FWHM Before= 0.3 Hz, Target= 0.3 Hz, After= 0.3 Hz
Shim succeeded

Lineshape quality factor (1D spectrum, spinning) = 0.392

shim changes: 
Z	-193
Z2	+58
Z3	-80
Z4	+154
Z5	+58
Z6	-299
Z7	-477
Z8	+195

duration = 1 min 23 sec
completed successfully
finished Sat Sep 28 04:49:49 2024


========================================================================
