# Supplementary material for: Design, synthesis, and biological activity of novel halogenated sulfite compounds
Source: PLoS One. 2025 Jul 2;20(7):e0327587. doi: 10.1371/journal.pone.0327587 (PMC12220988; doi:10.1371/journal.pone.0327587)
Supplement: S4 File — (ZIP) [file pone.0327587.s004.zip › The primary NMR data files-0524/2-(2-chlorophenoxy)cyclohexyl prop-2-yn-1-yl sulfite (5.02)-CNMR/pdata/1/auditp.txt]

##TITLE= Audit trail, TopSpin 4.3.0
##JCAMPDX= 5.01
##ORIGIN= Bruker BioSpin GmbH
##OWNER= root
$$ D:/DATA/Huzhiqiang/data/HZQ/nmr/184-C/2/pdata/1/auditp.txt
##AUDIT TRAIL=  $$ (NUMBER, WHEN, WHO, WHERE, PROCESS, VERSION, WHAT)
(   1,<2025-03-04T15:02:31.627+0000>,<WIN-ASCV3RN49JE\root>,<WIN-ASCV3RN49JE>,<go4>,<TopSpin 4.3.0>,
      <acquisition in progress>)
$$ D:/DATA/Huzhiqiang/data/HZQ/nmr/184-C/2/audita.txt
(   2,<2025-03-04T15:56:28.898+0000>,<WIN-ASCV3RN49JE\root>,<WIN-ASCV3RN49JE>,<go4>,<TopSpin 4.3.0>,
      <created by zg on 'Avance' (WIN-ASCV3RN49JE) by user 'WIN-ASCV3RN49JE\root'
       on data set with UUID 'b2718788-f909-11ef-8d53-0030d62e29cd'
       started at 2025-03-04 15:02:31.627 +0000, POWCHK enabled, PULCHK disabled,
       completed at 2025-03-04 15:56:28.894 +0000
       configuration hash MD5:
       AF 13 D5 82 C8 BE FA C8 CB 46 B1 9F 7A F7 C8 D0
       double data hash MD5: 64K
       79 69 90 D2 67 21 8A 3E 57 F9 9D 0F 8F 8A DD 6A>)
(   3,<2025-03-04T23:56:30.101+0800>,<root>,<WIN-ASCV3RN49JE>,<xwish3>,<TopSpin 4.3.0>,
      <ICON-NMR User ID: HZQ
       double data hash MD5: 64K
       79 69 90 D2 67 21 8A 3E 57 F9 9D 0F 8F 8A DD 6A>)
(   4,<2025-03-04T23:56:30.991+0800>,<root/HZQ>,<WIN-ASCV3RN49JE>,<proc1d>,<TopSpin 4.3.0>,
      <Start of raw data processing
       ef LB = 1 FT_mod = 6 PKNL = 1 SI = 32K 
       data hash MD5: 32K
       52 4C 16 5F 60 1F 95 D1 54 68 55 F2 01 FF 7C 29>)
(   5,<2025-03-04T23:56:31.147+0800>,<root/HZQ>,<WIN-ASCV3RN49JE>,<proc1d>,<TopSpin 4.3.0>,
      <apk 
       data hash MD5: 32K
       65 2B 6E 3F D2 12 90 A4 4D 93 5B D3 06 11 18 85>)
(   6,<2025-03-04T23:56:31.350+0800>,<root/HZQ>,<WIN-ASCV3RN49JE>,<proc1d>,<TopSpin 4.3.0>,
      <abs ABSG = 5 
       data hash MD5: 32K
       AE 2A 23 AB 40 AB 28 F8 1F 8D CB 9C E7 BD 04 4E>)
(   7,<2025-03-04T23:56:31.522+0800>,<root/HZQ>,<WIN-ASCV3RN49JE>,<peak>,<TopSpin 4.3.0>,
      <1D Peak picking
       data hash MD5: 32K
       AE 2A 23 AB 40 AB 28 F8 1F 8D CB 9C E7 BD 04 4E>)
(   8,<2025-03-04T23:56:32.210+0800>,<root/HZQ>,<WIN-ASCV3RN49JE>,<xwish3>,<TopSpin 4.3.0>,
      <ICON-NMR User ID: HZQ
       data hash MD5: 32K
       AE 2A 23 AB 40 AB 28 F8 1F 8D CB 9C E7 BD 04 4E>)
##END=

$$ hash MD5
$$ 21 4A 63 32 65 C8 14 F3 AF B7 E8 5F C8 94 B3 78
