# Supplementary material for: Design, synthesis, and biological activity of novel halogenated sulfite compounds
Source: PLoS One. 2025 Jul 2;20(7):e0327587. doi: 10.1371/journal.pone.0327587 (PMC12220988; doi:10.1371/journal.pone.0327587)
Supplement: S4 File — (ZIP) [file pone.0327587.s004.zip › The primary NMR data files-0524/2-(2-chlorophenoxy)cyclohexyl prop-2-yn-1-yl sulfite (5.02)-CNMR/pdata/1/peaklist.xml]

<?xml version="1.0" encoding="UTF-8"?>
<PeakList>
  <PeakList1D>
    <PeakList1DHeader creator="root" date="2025-03-04T23:56:31.554+08:00" expNo="2" name="184-C" owner="" procNo="1" source="D:/DATA/Huzhiqiang/data/HZQ/nmr">
      <PeakPickDetails>F1=218.717300ppm, F2=-20.779947ppm, MI=0.00cm, MAXI=10000.00cm, PC=1.400
      </PeakPickDetails>
    </PeakList1DHeader>
    <Peak1D F1="153.716255" intensity="1.790250e-01" type="0"/>
    <Peak1D F1="153.643708" intensity="2.295379e-01" type="0"/>
    <Peak1D F1="151.759945" intensity="1.384211e-01" type="0"/>
    <Peak1D F1="151.689869" intensity="1.857117e-01" type="0"/>
    <Peak1D F1="144.309653" intensity="2.702619e-01" type="0"/>
    <Peak1D F1="144.224509" intensity="2.083120e-01" type="0"/>
    <Peak1D F1="123.359680" intensity="4.348527e-01" type="0"/>
    <Peak1D F1="123.326312" intensity="5.312994e-01" type="0"/>
    <Peak1D F1="123.309810" intensity="6.967395e-01" type="0"/>
    <Peak1D F1="123.278034" intensity="5.862697e-01" type="0"/>
    <Peak1D F1="121.474933" intensity="4.227511e-01" type="0"/>
    <Peak1D F1="121.418110" intensity="5.014527e-01" type="0"/>
    <Peak1D F1="121.302732" intensity="6.356035e-01" type="0"/>
    <Peak1D F1="121.249100" intensity="7.126572e-01" type="0"/>
    <Peak1D F1="117.447535" intensity="5.673236e-01" type="0"/>
    <Peak1D F1="117.436165" intensity="5.670791e-01" type="0"/>
    <Peak1D F1="117.226520" intensity="7.311282e-01" type="0"/>
    <Peak1D F1="115.716680" intensity="4.832725e-01" type="0"/>
    <Peak1D F1="115.676710" intensity="5.702368e-01" type="0"/>
    <Peak1D F1="115.568397" intensity="4.271014e-01" type="0"/>
    <Peak1D F1="115.527513" intensity="7.012838e-01" type="0"/>
    <Peak1D F1="79.477332" intensity="3.003176e-01" type="0"/>
    <Peak1D F1="78.796393" intensity="3.586850e-01" type="0"/>
    <Peak1D F1="76.592539" intensity="3.807881e-01" type="0"/>
    <Peak1D F1="76.480550" intensity="4.680679e-01" type="0"/>
    <Peak1D F1="76.249236" intensity="1.504126e+01" type="0"/>
    <Peak1D F1="75.994995" intensity="1.500000e+01" type="0"/>
    <Peak1D F1="75.741626" intensity="1.457416e+01" type="0"/>
    <Peak1D F1="75.101357" intensity="3.607339e-01" type="0"/>
    <Peak1D F1="74.836310" intensity="3.506013e-01" type="0"/>
    <Peak1D F1="74.653888" intensity="8.012653e-01" type="0"/>
    <Peak1D F1="74.582683" intensity="1.414688e+00" type="0"/>
    <Peak1D F1="47.218580" intensity="1.078327e+00" type="0"/>
    <Peak1D F1="47.197025" intensity="7.316224e-01" type="0"/>
    <Peak1D F1="30.224416" intensity="4.461190e-01" type="0"/>
    <Peak1D F1="30.106631" intensity="5.189248e-01" type="0"/>
    <Peak1D F1="28.689666" intensity="4.766592e-01" type="0"/>
    <Peak1D F1="28.313716" intensity="5.693417e-01" type="0"/>
    <Peak1D F1="22.355383" intensity="5.185130e-01" type="0"/>
    <Peak1D F1="22.018232" intensity="6.830583e-01" type="0"/>
    <Peak1D F1="21.867887" intensity="5.410852e-01" type="0"/>
    <Peak1D F1="21.576773" intensity="7.022317e-01" type="0"/>
    <Peak1D F1="-0.003611" intensity="1.044211e+00" type="0"/>
    <Peak1D F1="-1.027624" intensity="2.055427e-01" type="0"/>
  </PeakList1D>
</PeakList>
