# Supplementary material for: Design, synthesis, and biological activity of novel halogenated sulfite compounds
Source: PLoS One. 2025 Jul 2;20(7):e0327587. doi: 10.1371/journal.pone.0327587 (PMC12220988; doi:10.1371/journal.pone.0327587)
Supplement: S4 File — (ZIP) [file pone.0327587.s004.zip › The primary NMR data files-0524/2-(2-chlorophenoxy)cyclohexyl prop-2-yn-1-yl sulfite (5.02)-CNMR/pdata/1/peakrng]

P    #regions in PPM
# 2025-03-04 23:56:31 +0800  root@WIN-ASCV3RN49JE
# low field   high field   mi   maxi
  218.717300415039  -20.7799471876249  0.000  10000.000  # for region 1
