# Supplementary material for: Design, synthesis, and biological activity of novel halogenated sulfite compounds
Source: PLoS One. 2025 Jul 2;20(7):e0327587. doi: 10.1371/journal.pone.0327587 (PMC12220988; doi:10.1371/journal.pone.0327587)
Supplement: S4 File — (ZIP) [file pone.0327587.s004.zip › The primary NMR data files-0524/2-(2-chlorophenoxy)cyclohexyl prop-2-yn-1-yl sulfite (5.02)-CNMR/shimvalues]

# Tue Mar  4 15:56:28 2025
#$$PROBEIDENTIFIER=Z167419_0061
#$$PROBENAME=PI HR-BBO500S2-BBF/H/D-5.0-Z SP
#$$SHIMID=292722
#
# Active Shim Gradients
#
Z           		-2258           
Z2          		1937            
Z3          		1047            
Z4          		1874            
Z5          		-123            
Z6          		-2388           
Z7          		6213            
Z8          		1558            
X           		2312            
XZ          		-2021           
XZ2         		1639            
XZ3         		-740            
XZ4         		245             
XZ5         		-2029           
Y           		2521            
YZ          		1599            
YZ2         		6395            
YZ3         		-247            
YZ4         		1927            
YZ5         		2282            
XY          		2426            
XYZ         		-2191           
XYZ2        		-117            
XYZ3        		-34             
XYZ4        		-6134           
XYZ5        		1012            
(X2-Y2)     		-2328           
(X2-Y2)Z    		-1776           
(X2-Y2)Z2   		221             
(X2-Y2)Z3   		2051            
(X2-Y2)Z4   		212             
(X2-Y2)Z5   		-9442           
X3          		3338            
X3Z         		322             
Y3          		-257            
Y3Z         		-3602           
#
# Lock Parameter
#
FIELD		-3511.806
LOCKPHASE		  50.100
LOCKPOWER		 -27.000
LOCKGAIN		 121.628
LOCKDC		 -75.000
LOCKSHIFT		   7.240
LOOPGAIN		 -12.000
LOOPTIME		   0.400
LOOPFILTER		 100.000
#
IEEE64_VERSION_CODE 1
#
# Shim currents 
#
SHIM_SETTING [ 1]      -99.33482452
SHIM_SETTING [ 2]     1974.16785417
SHIM_SETTING [ 3]    -2817.59619989
SHIM_SETTING [ 4]     2518.21488406
SHIM_SETTING [ 5]    -1727.10168819
SHIM_SETTING [ 6]      447.22767364
SHIM_SETTING [ 7]     8449.60160634
SHIM_SETTING [ 8]    -4898.82250520
SHIM_SETTING [ 9]     2222.52840285
SHIM_SETTING [10]    -1339.79278219
SHIM_SETTING [11]        0.00000000
SHIM_SETTING [12]     3344.70000000
SHIM_SETTING [13]    -3859.40000000
SHIM_SETTING [14]     1462.90000048
SHIM_SETTING [15]      482.09999663
SHIM_SETTING [16]     7270.90000513
SHIM_SETTING [17]      327.60000313
SHIM_SETTING [18]     1689.80000182
SHIM_SETTING [19]    -2125.09999938
SHIM_SETTING [20]     3694.29999920
SHIM_SETTING [21]    -4231.20000150
SHIM_SETTING [22]     1857.19999605
SHIM_SETTING [23]    -8412.29999984
SHIM_SETTING [24]     3007.90000049
SHIM_SETTING [25]    -8603.59999391
SHIM_SETTING [26]     6973.19998965
SHIM_SETTING [27]     1775.10000058
SHIM_SETTING [28]    12012.00000609
SHIM_SETTING [29]    -2948.49999293
SHIM_SETTING [30]    -3924.39999354
SHIM_SETTING [31]    -2013.79999555
SHIM_SETTING [32]     7675.60000222
SHIM_SETTING [33]    -3312.39999519
SHIM_SETTING [34]      523.90000470
SHIM_SETTING [35]     7461.50000048
SHIM_SETTING [36]     9830.39999691
SHIM_SETTING [37]    -1658.30000017
SHIM_SETTING [38]     3123.79999736
SHIM_SETTING [39]    -5059.29999557
SHIM_SETTING [40]        0.00000000
