# Supplementary material for: Design, synthesis, and biological activity of novel halogenated sulfite compounds
Source: PLoS One. 2025 Jul 2;20(7):e0327587. doi: 10.1371/journal.pone.0327587 (PMC12220988; doi:10.1371/journal.pone.0327587)
Supplement: S4 File — (ZIP) [file pone.0327587.s004.zip › The primary NMR data files-0524/2-(2-chlorophenoxy)cyclohexyl prop-2-yn-1-yl sulfite (5.02)-HNMR/pdata/1/auditp.txt]

##TITLE= Audit trail, TOPSPIN		Version 3.2
##JCAMPDX= 5.01
##ORIGIN= Bruker BioSpin GmbH
##OWNER= root
$$ D:\NMR(2015)\chuangxin\data\NMR-LAB\nmr/191/1/pdata/1/auditp.txt
##AUDIT TRAIL=  $$ (NUMBER, WHEN, WHO, WHERE, PROCESS, VERSION, WHAT)
(   1,<2022-12-07 13:44:32.022 +0800>,<root>,<bruker-HP>,<go>,<TOPSPIN 3.2>,
      <created by zg
	started at 2022-12-07 13:42:57.595 +0800,
	POWCHK enabled, PULCHK disabled,
       configuration hash MD5:
       E8 CE 9B 14 B1 0D 01 6D 7A DB E6 94 40 73 81 F5
       data hash MD5: 64K
       42 43 8A 23 83 5F 69 7E 0A A8 1C 14 A8 8A FB C2>)
(   2,<2022-12-07 13:44:32.131 +0800>,<root>,<bruker-HP>,<audit>,<TOPSPIN 3.2>,
      <user comment:
       ICON-NMR User ID: NMR-Lab
       data hash MD5: 64K
       42 43 8A 23 83 5F 69 7E 0A A8 1C 14 A8 8A FB C2>)
(   3,<2022-12-07 13:44:32.724 +0800>,<root>,<bruker-HP>,<proc1d>,<TOPSPIN 3.2>,
      <Start of raw data processing
       ef LB = 0.3 FT_mod = 6 PKNL = 1 SI = 64K 
       data hash MD5: 64K
       BA 0C 31 5B 5F 0D 76 A3 FF BD 0D 42 EE 5F 63 D9>)
(   4,<2022-12-07 13:44:32.927 +0800>,<root>,<bruker-HP>,<proc1d>,<TOPSPIN 3.2>,
      <apk 
       data hash MD5: 64K
       1B 1E D3 AA DF B3 EC 2F 6F A2 3F 49 F4 FE 1C 59>)
(   5,<2022-12-07 13:44:32.974 +0800>,<root>,<bruker-HP>,<proc1d>,<TOPSPIN 3.2>,
      <abs ABSG = 5 
       data hash MD5: 64K
       99 79 AD 68 4B D1 8D 41 26 C0 DB 57 2C 60 C8 57>)
##END=

$$ hash MD5
$$ 39 10 48 3B C2 81 E6 5F 58 42 FB 2F ED 2C 3E 4D
