# Supplementary material for: Design, synthesis, and biological activity of novel halogenated sulfite compounds
Source: PLoS One. 2025 Jul 2;20(7):e0327587. doi: 10.1371/journal.pone.0327587 (PMC12220988; doi:10.1371/journal.pone.0327587)
Supplement: S4 File — (ZIP) [file pone.0327587.s004.zip › The primary NMR data files-0524/2-(2-chlorophenoxy)cyclohexyl prop-2-yn-1-yl sulfite (5.02)-HNMR/pdata/1/peaklist.xml]

<?xml version="1.0" encoding="UTF-8"?>
<PeakList>
  <PeakList1D>
    <PeakList1DHeader creator="root" date="2022-12-07T13:44:33.005+08:00" expNo="1" name="191" owner="" procNo="1" source="D:\NMR(2015)\chuangxin\data\NMR-LAB\nmr">
      <PeakPickDetails>F1=16.091070ppm, F2=-3.934471ppm, MI=0.00cm, MAXI=10000.00cm, PC=1.000
      </PeakPickDetails>
    </PeakList1DHeader>
    <Peak1D F1="15.908825" intensity="3.221575e-003" type="0"/>
    <Peak1D F1="15.488378" intensity="3.364199e-003" type="0"/>
    <Peak1D F1="10.611489" intensity="3.374150e-003" type="0"/>
    <Peak1D F1="10.394744" intensity="3.552566e-003" type="0"/>
    <Peak1D F1="9.832949" intensity="3.382573e-003" type="0"/>
    <Peak1D F1="8.017251" intensity="1.225244e-002" type="0"/>
    <Peak1D F1="7.697604" intensity="3.959690e-003" type="0"/>
    <Peak1D F1="7.675035" intensity="2.071547e-002" type="0"/>
    <Peak1D F1="7.651797" intensity="2.851492e-002" type="0"/>
    <Peak1D F1="7.643096" intensity="1.189285e-002" type="0"/>
    <Peak1D F1="7.634509" intensity="8.471854e-003" type="0"/>
    <Peak1D F1="7.628777" intensity="1.067046e-002" type="0"/>
    <Peak1D F1="7.620120" intensity="9.053879e-003" type="0"/>
    <Peak1D F1="7.579082" intensity="1.130243e-002" type="0"/>
    <Peak1D F1="7.559335" intensity="1.294055e-002" type="0"/>
    <Peak1D F1="7.524788" intensity="5.621154e-003" type="0"/>
    <Peak1D F1="7.493456" intensity="4.507996e-002" type="0"/>
    <Peak1D F1="7.489624" intensity="4.644640e-002" type="0"/>
    <Peak1D F1="7.472619" intensity="1.118123e-001" type="0"/>
    <Peak1D F1="7.450683" intensity="9.339533e-002" type="0"/>
    <Peak1D F1="7.392246" intensity="2.911803e-002" type="0"/>
    <Peak1D F1="7.330710" intensity="6.648861e-002" type="0"/>
    <Peak1D F1="7.310195" intensity="1.371240e-001" type="0"/>
    <Peak1D F1="7.290270" intensity="7.850973e+000" type="0"/>
    <Peak1D F1="7.286299" intensity="8.175950e+000" type="0"/>
    <Peak1D F1="7.270508" intensity="8.617670e+000" type="0"/>
    <Peak1D F1="7.266526" intensity="8.735639e+000" type="0"/>
    <Peak1D F1="7.236849" intensity="1.559992e-001" type="0"/>
    <Peak1D F1="7.232934" intensity="1.567788e-001" type="0"/>
    <Peak1D F1="7.218754" intensity="8.469753e-002" type="0"/>
    <Peak1D F1="7.211213" intensity="1.389715e-001" type="0"/>
    <Peak1D F1="7.206189" intensity="1.425253e-001" type="0"/>
    <Peak1D F1="7.196774" intensity="1.412601e-001" type="0"/>
    <Peak1D F1="7.187206" intensity="3.337339e+000" type="0"/>
    <Peak1D F1="7.156501" intensity="1.015105e-001" type="0"/>
    <Peak1D F1="7.135413" intensity="3.579053e+000" type="0"/>
    <Peak1D F1="7.131518" intensity="3.084908e+000" type="0"/>
    <Peak1D F1="7.114884" intensity="6.728293e+000" type="0"/>
    <Peak1D F1="7.096251" intensity="4.995526e+000" type="0"/>
    <Peak1D F1="7.092355" intensity="4.065196e+000" type="0"/>
    <Peak1D F1="7.066377" intensity="1.766326e-001" type="0"/>
    <Peak1D F1="7.060058" intensity="1.333422e-001" type="0"/>
    <Peak1D F1="7.050142" intensity="1.053103e-001" type="0"/>
    <Peak1D F1="7.045511" intensity="1.255144e-001" type="0"/>
    <Peak1D F1="7.038403" intensity="8.907568e-002" type="0"/>
    <Peak1D F1="7.032897" intensity="7.064260e-002" type="0"/>
    <Peak1D F1="7.021973" intensity="1.259656e-001" type="0"/>
    <Peak1D F1="7.015840" intensity="1.328556e-001" type="0"/>
    <Peak1D F1="7.000828" intensity="1.110603e-001" type="0"/>
    <Peak1D F1="6.994668" intensity="1.096286e-001" type="0"/>
    <Peak1D F1="6.943095" intensity="2.208840e+000" type="0"/>
    <Peak1D F1="6.940253" intensity="2.389816e+000" type="0"/>
    <Peak1D F1="6.922251" intensity="8.611046e+000" type="0"/>
    <Peak1D F1="6.904403" intensity="5.450180e+000" type="0"/>
    <Peak1D F1="6.901513" intensity="5.487238e+000" type="0"/>
    <Peak1D F1="6.876185" intensity="1.408185e-001" type="0"/>
    <Peak1D F1="6.854369" intensity="4.212822e+000" type="0"/>
    <Peak1D F1="6.850803" intensity="4.667604e+000" type="0"/>
    <Peak1D F1="6.846550" intensity="1.781353e+000" type="0"/>
    <Peak1D F1="6.834925" intensity="6.487476e+000" type="0"/>
    <Peak1D F1="6.831631" intensity="7.286454e+000" type="0"/>
    <Peak1D F1="6.816091" intensity="3.444114e+000" type="0"/>
    <Peak1D F1="6.812498" intensity="3.746482e+000" type="0"/>
    <Peak1D F1="6.808295" intensity="1.303848e+000" type="0"/>
    <Peak1D F1="6.786964" intensity="1.246016e-001" type="0"/>
    <Peak1D F1="6.768199" intensity="6.029590e-002" type="0"/>
    <Peak1D F1="6.764692" intensity="5.305744e-002" type="0"/>
    <Peak1D F1="6.742450" intensity="2.005003e-002" type="0"/>
    <Peak1D F1="6.721580" intensity="4.838788e-002" type="0"/>
    <Peak1D F1="6.703320" intensity="3.631134e-002" type="0"/>
    <Peak1D F1="6.685650" intensity="5.911132e-003" type="0"/>
    <Peak1D F1="6.648771" intensity="2.122562e-002" type="0"/>
    <Peak1D F1="6.645159" intensity="2.410757e-002" type="0"/>
    <Peak1D F1="6.625842" intensity="3.821694e-002" type="0"/>
    <Peak1D F1="6.610263" intensity="1.945094e-002" type="0"/>
    <Peak1D F1="6.606573" intensity="2.140042e-002" type="0"/>
    <Peak1D F1="6.544633" intensity="7.293917e-003" type="0"/>
    <Peak1D F1="6.524331" intensity="6.794551e-003" type="0"/>
    <Peak1D F1="6.430819" intensity="3.739355e-003" type="0"/>
    <Peak1D F1="5.788478" intensity="3.592874e-003" type="0"/>
    <Peak1D F1="5.772011" intensity="1.040818e-002" type="0"/>
    <Peak1D F1="5.763409" intensity="6.275659e-003" type="0"/>
    <Peak1D F1="5.755055" intensity="5.653209e-003" type="0"/>
    <Peak1D F1="5.746228" intensity="1.615931e-002" type="0"/>
    <Peak1D F1="5.729503" intensity="1.608202e-002" type="0"/>
    <Peak1D F1="5.720243" intensity="5.482713e-003" type="0"/>
    <Peak1D F1="5.712587" intensity="6.260635e-003" type="0"/>
    <Peak1D F1="5.703864" intensity="1.196047e-002" type="0"/>
    <Peak1D F1="5.686682" intensity="7.075468e-003" type="0"/>
    <Peak1D F1="5.644884" intensity="4.700134e-003" type="0"/>
    <Peak1D F1="5.586905" intensity="4.036036e-003" type="0"/>
    <Peak1D F1="5.577742" intensity="4.517879e-003" type="0"/>
    <Peak1D F1="5.436613" intensity="5.213415e-002" type="0"/>
    <Peak1D F1="5.311409" intensity="8.427037e-003" type="0"/>
    <Peak1D F1="5.298359" intensity="1.168461e-002" type="0"/>
    <Peak1D F1="5.285053" intensity="2.515190e-002" type="0"/>
    <Peak1D F1="5.276777" intensity="2.797378e-002" type="0"/>
    <Peak1D F1="5.267677" intensity="4.249365e-002" type="0"/>
    <Peak1D F1="5.253102" intensity="2.866524e-002" type="0"/>
    <Peak1D F1="5.217555" intensity="9.890847e+000" type="0"/>
    <Peak1D F1="5.159285" intensity="3.506354e-003" type="0"/>
    <Peak1D F1="5.049691" intensity="4.226247e-003" type="0"/>
    <Peak1D F1="5.033904" intensity="6.006745e-003" type="0"/>
    <Peak1D F1="5.022874" intensity="4.777018e-003" type="0"/>
    <Peak1D F1="4.992859" intensity="5.575630e-002" type="0"/>
    <Peak1D F1="4.939753" intensity="1.754411e-002" type="0"/>
    <Peak1D F1="4.934596" intensity="1.921825e-002" type="0"/>
    <Peak1D F1="4.896599" intensity="1.926069e-002" type="0"/>
    <Peak1D F1="4.891728" intensity="1.812348e-002" type="0"/>
    <Peak1D F1="4.863789" intensity="1.990933e-002" type="0"/>
    <Peak1D F1="4.840833" intensity="1.904516e-002" type="0"/>
    <Peak1D F1="4.808370" intensity="1.536171e-002" type="0"/>
    <Peak1D F1="4.802156" intensity="1.538965e-002" type="0"/>
    <Peak1D F1="4.769056" intensity="6.979121e-002" type="0"/>
    <Peak1D F1="4.762929" intensity="7.281970e-002" type="0"/>
    <Peak1D F1="4.753282" intensity="5.216242e-002" type="0"/>
    <Peak1D F1="4.747733" intensity="9.040070e-002" type="0"/>
    <Peak1D F1="4.741929" intensity="8.757586e-002" type="0"/>
    <Peak1D F1="4.736167" intensity="3.756123e-002" type="0"/>
    <Peak1D F1="4.702499" intensity="3.485232e-002" type="0"/>
    <Peak1D F1="4.693096" intensity="3.127074e-002" type="0"/>
    <Peak1D F1="4.672683" intensity="4.386877e-002" type="0"/>
    <Peak1D F1="4.667843" intensity="4.485406e-002" type="0"/>
    <Peak1D F1="4.659215" intensity="5.459496e-002" type="0"/>
    <Peak1D F1="4.648582" intensity="6.359784e-002" type="0"/>
    <Peak1D F1="4.639560" intensity="1.727152e-001" type="0"/>
    <Peak1D F1="4.633363" intensity="1.954612e-001" type="0"/>
    <Peak1D F1="4.620109" intensity="2.720709e+000" type="0"/>
    <Peak1D F1="4.613921" intensity="2.757787e+000" type="0"/>
    <Peak1D F1="4.602725" intensity="7.692694e-001" type="0"/>
    <Peak1D F1="4.600124" intensity="7.217920e-001" type="0"/>
    <Peak1D F1="4.596531" intensity="8.387496e-001" type="0"/>
    <Peak1D F1="4.594008" intensity="7.534430e-001" type="0"/>
    <Peak1D F1="4.580778" intensity="1.096597e+001" type="0"/>
    <Peak1D F1="4.574578" intensity="1.103905e+001" type="0"/>
    <Peak1D F1="4.563762" intensity="5.129944e+000" type="0"/>
    <Peak1D F1="4.557508" intensity="1.500000e+001" type="0"/>
    <Peak1D F1="4.551395" intensity="1.312875e+001" type="0"/>
    <Peak1D F1="4.546482" intensity="4.733255e+000" type="0"/>
    <Peak1D F1="4.523744" intensity="2.896768e+000" type="0"/>
    <Peak1D F1="4.518127" intensity="3.417300e+000" type="0"/>
    <Peak1D F1="4.512048" intensity="5.605728e+000" type="0"/>
    <Peak1D F1="4.503902" intensity="3.420193e+000" type="0"/>
    <Peak1D F1="4.498865" intensity="3.240177e+000" type="0"/>
    <Peak1D F1="4.492490" intensity="3.636136e+000" type="0"/>
    <Peak1D F1="4.487530" intensity="2.794683e+000" type="0"/>
    <Peak1D F1="4.479114" intensity="2.768606e+000" type="0"/>
    <Peak1D F1="4.467668" intensity="2.414413e+000" type="0"/>
    <Peak1D F1="4.427269" intensity="7.400764e-002" type="0"/>
    <Peak1D F1="4.420855" intensity="7.941608e-002" type="0"/>
    <Peak1D F1="4.408740" intensity="5.201570e-002" type="0"/>
    <Peak1D F1="4.398248" intensity="4.993814e-002" type="0"/>
    <Peak1D F1="4.387226" intensity="9.199578e-002" type="0"/>
    <Peak1D F1="4.381070" intensity="9.248586e-002" type="0"/>
    <Peak1D F1="4.369107" intensity="5.694857e-002" type="0"/>
    <Peak1D F1="4.362117" intensity="9.804046e-002" type="0"/>
    <Peak1D F1="4.355841" intensity="9.246363e-002" type="0"/>
    <Peak1D F1="4.337220" intensity="4.010825e-002" type="0"/>
    <Peak1D F1="4.322532" intensity="4.247122e-002" type="0"/>
    <Peak1D F1="4.316491" intensity="5.820207e-002" type="0"/>
    <Peak1D F1="4.305598" intensity="4.826188e-002" type="0"/>
    <Peak1D F1="4.292285" intensity="5.106083e-002" type="0"/>
    <Peak1D F1="4.281445" intensity="5.489886e-002" type="0"/>
    <Peak1D F1="4.250878" intensity="7.099197e-001" type="0"/>
    <Peak1D F1="4.240541" intensity="7.960013e-001" type="0"/>
    <Peak1D F1="4.228620" intensity="1.020891e+000" type="0"/>
    <Peak1D F1="4.212479" intensity="2.503417e+000" type="0"/>
    <Peak1D F1="4.201672" intensity="2.685201e+000" type="0"/>
    <Peak1D F1="4.192620" intensity="2.398975e+000" type="0"/>
    <Peak1D F1="4.188419" intensity="2.826874e+000" type="0"/>
    <Peak1D F1="4.182103" intensity="2.590971e+000" type="0"/>
    <Peak1D F1="4.177757" intensity="2.500570e+000" type="0"/>
    <Peak1D F1="4.168602" intensity="2.037519e+000" type="0"/>
    <Peak1D F1="4.157796" intensity="1.824855e+000" type="0"/>
    <Peak1D F1="4.108241" intensity="2.633856e-002" type="0"/>
    <Peak1D F1="4.097721" intensity="2.523915e-002" type="0"/>
    <Peak1D F1="4.069609" intensity="1.787832e-002" type="0"/>
    <Peak1D F1="4.055220" intensity="1.818852e-002" type="0"/>
    <Peak1D F1="4.044822" intensity="1.913097e-002" type="0"/>
    <Peak1D F1="4.027699" intensity="2.622905e-002" type="0"/>
    <Peak1D F1="4.017568" intensity="2.958582e-002" type="0"/>
    <Peak1D F1="4.008506" intensity="3.503044e-002" type="0"/>
    <Peak1D F1="3.991994" intensity="4.403079e-002" type="0"/>
    <Peak1D F1="3.974277" intensity="3.307719e-002" type="0"/>
    <Peak1D F1="3.954215" intensity="1.431950e-002" type="0"/>
    <Peak1D F1="3.934678" intensity="1.509965e-002" type="0"/>
    <Peak1D F1="3.924667" intensity="1.233471e-002" type="0"/>
    <Peak1D F1="3.913269" intensity="1.229769e-002" type="0"/>
    <Peak1D F1="3.903970" intensity="1.188687e-002" type="0"/>
    <Peak1D F1="3.886601" intensity="1.189480e-002" type="0"/>
    <Peak1D F1="3.875680" intensity="1.022982e-002" type="0"/>
    <Peak1D F1="3.834246" intensity="3.956167e-002" type="0"/>
    <Peak1D F1="3.819292" intensity="1.247648e-002" type="0"/>
    <Peak1D F1="3.808613" intensity="1.267475e-002" type="0"/>
    <Peak1D F1="3.796772" intensity="9.238264e-003" type="0"/>
    <Peak1D F1="3.788410" intensity="9.235671e-003" type="0"/>
    <Peak1D F1="3.769428" intensity="5.661497e-003" type="0"/>
    <Peak1D F1="3.752557" intensity="7.768968e-003" type="0"/>
    <Peak1D F1="3.725544" intensity="6.287671e-003" type="0"/>
    <Peak1D F1="3.705164" intensity="6.989268e-003" type="0"/>
    <Peak1D F1="3.658013" intensity="7.387407e-003" type="0"/>
    <Peak1D F1="3.639936" intensity="9.053974e-003" type="0"/>
    <Peak1D F1="3.622694" intensity="8.413001e-003" type="0"/>
    <Peak1D F1="3.605014" intensity="3.561217e-003" type="0"/>
    <Peak1D F1="3.555958" intensity="4.334103e-003" type="0"/>
    <Peak1D F1="3.529924" intensity="7.380447e-003" type="0"/>
    <Peak1D F1="3.503512" intensity="5.049113e-003" type="0"/>
    <Peak1D F1="2.811766" intensity="4.790404e-003" type="0"/>
    <Peak1D F1="2.794058" intensity="1.065688e-002" type="0"/>
    <Peak1D F1="2.771770" intensity="9.946028e-003" type="0"/>
    <Peak1D F1="2.761267" intensity="3.847862e-002" type="0"/>
    <Peak1D F1="2.755143" intensity="7.328737e-002" type="0"/>
    <Peak1D F1="2.748966" intensity="3.625177e-002" type="0"/>
    <Peak1D F1="2.731402" intensity="1.324712e-002" type="0"/>
    <Peak1D F1="2.724841" intensity="2.698700e-002" type="0"/>
    <Peak1D F1="2.718503" intensity="1.493953e-002" type="0"/>
    <Peak1D F1="2.695968" intensity="6.350138e-003" type="0"/>
    <Peak1D F1="2.674854" intensity="4.743913e-003" type="0"/>
    <Peak1D F1="2.638072" intensity="6.545223e-003" type="0"/>
    <Peak1D F1="2.595140" intensity="8.018006e-003" type="0"/>
    <Peak1D F1="2.558218" intensity="1.214239e-002" type="0"/>
    <Peak1D F1="2.538095" intensity="2.886407e-002" type="0"/>
    <Peak1D F1="2.515905" intensity="2.854941e-001" type="0"/>
    <Peak1D F1="2.509704" intensity="5.467254e-001" type="0"/>
    <Peak1D F1="2.503447" intensity="3.371092e-001" type="0"/>
    <Peak1D F1="2.496906" intensity="7.982330e-002" type="0"/>
    <Peak1D F1="2.484565" intensity="7.267658e-002" type="0"/>
    <Peak1D F1="2.478462" intensity="1.113081e-001" type="0"/>
    <Peak1D F1="2.472522" intensity="1.170963e-001" type="0"/>
    <Peak1D F1="2.465925" intensity="1.128921e-001" type="0"/>
    <Peak1D F1="2.447316" intensity="6.804601e+000" type="0"/>
    <Peak1D F1="2.441112" intensity="1.320880e+001" type="0"/>
    <Peak1D F1="2.434919" intensity="6.637155e+000" type="0"/>
    <Peak1D F1="2.417032" intensity="2.329506e+000" type="0"/>
    <Peak1D F1="2.410836" intensity="4.434422e+000" type="0"/>
    <Peak1D F1="2.404656" intensity="2.221200e+000" type="0"/>
    <Peak1D F1="2.390159" intensity="7.268090e-002" type="0"/>
    <Peak1D F1="2.384079" intensity="8.344635e-002" type="0"/>
    <Peak1D F1="2.377981" intensity="9.850258e-002" type="0"/>
    <Peak1D F1="2.371858" intensity="5.486759e-002" type="0"/>
    <Peak1D F1="2.353760" intensity="3.295910e-002" type="0"/>
    <Peak1D F1="2.347620" intensity="4.297359e-002" type="0"/>
    <Peak1D F1="2.341315" intensity="3.303740e-002" type="0"/>
    <Peak1D F1="2.310895" intensity="3.286799e-002" type="0"/>
    <Peak1D F1="2.250273" intensity="4.626749e-002" type="0"/>
    <Peak1D F1="2.170646" intensity="6.707988e-001" type="0"/>
    <Peak1D F1="2.159742" intensity="1.686530e+000" type="0"/>
    <Peak1D F1="2.153547" intensity="1.778271e+000" type="0"/>
    <Peak1D F1="2.150398" intensity="1.895251e+000" type="0"/>
    <Peak1D F1="2.145599" intensity="1.881348e+000" type="0"/>
    <Peak1D F1="2.137354" intensity="1.812445e+000" type="0"/>
    <Peak1D F1="2.133791" intensity="1.965805e+000" type="0"/>
    <Peak1D F1="2.126335" intensity="2.585203e+000" type="0"/>
    <Peak1D F1="2.121888" intensity="2.611423e+000" type="0"/>
    <Peak1D F1="2.112697" intensity="2.931149e+000" type="0"/>
    <Peak1D F1="2.101095" intensity="2.908813e+000" type="0"/>
    <Peak1D F1="2.093215" intensity="2.417024e+000" type="0"/>
    <Peak1D F1="2.087959" intensity="2.355401e+000" type="0"/>
    <Peak1D F1="2.076092" intensity="1.682525e+000" type="0"/>
    <Peak1D F1="2.061346" intensity="2.514612e+000" type="0"/>
    <Peak1D F1="2.053613" intensity="2.384978e+000" type="0"/>
    <Peak1D F1="2.043801" intensity="1.224324e+000" type="0"/>
    <Peak1D F1="2.028602" intensity="6.336812e-001" type="0"/>
    <Peak1D F1="2.024215" intensity="6.586569e-001" type="0"/>
    <Peak1D F1="2.019767" intensity="7.071272e-001" type="0"/>
    <Peak1D F1="2.014965" intensity="6.385649e-001" type="0"/>
    <Peak1D F1="1.979693" intensity="1.172981e-001" type="0"/>
    <Peak1D F1="1.968543" intensity="1.320932e-001" type="0"/>
    <Peak1D F1="1.951731" intensity="1.420600e-001" type="0"/>
    <Peak1D F1="1.941135" intensity="1.415842e-001" type="0"/>
    <Peak1D F1="1.934735" intensity="1.415277e-001" type="0"/>
    <Peak1D F1="1.915904" intensity="1.092036e-001" type="0"/>
    <Peak1D F1="1.895677" intensity="8.467273e-002" type="0"/>
    <Peak1D F1="1.856547" intensity="9.136313e-002" type="0"/>
    <Peak1D F1="1.833128" intensity="9.502472e-002" type="0"/>
    <Peak1D F1="1.708589" intensity="4.841035e+000" type="0"/>
    <Peak1D F1="1.700272" intensity="4.246727e+000" type="0"/>
    <Peak1D F1="1.691697" intensity="4.285247e+000" type="0"/>
    <Peak1D F1="1.676451" intensity="5.474082e+000" type="0"/>
    <Peak1D F1="1.623015" intensity="8.280897e-001" type="0"/>
    <Peak1D F1="1.614102" intensity="9.618534e-001" type="0"/>
    <Peak1D F1="1.604782" intensity="5.602606e-001" type="0"/>
    <Peak1D F1="1.590620" intensity="1.670959e+000" type="0"/>
    <Peak1D F1="1.585004" intensity="1.327373e+000" type="0"/>
    <Peak1D F1="1.566085" intensity="2.200116e+000" type="0"/>
    <Peak1D F1="1.559759" intensity="2.681919e+000" type="0"/>
    <Peak1D F1="1.540638" intensity="1.556780e+000" type="0"/>
    <Peak1D F1="1.532576" intensity="3.150767e+000" type="0"/>
    <Peak1D F1="1.523199" intensity="2.711819e+000" type="0"/>
    <Peak1D F1="1.512056" intensity="1.639526e+000" type="0"/>
    <Peak1D F1="1.507952" intensity="1.918925e+000" type="0"/>
    <Peak1D F1="1.498120" intensity="2.818142e+000" type="0"/>
    <Peak1D F1="1.493308" intensity="2.462092e+000" type="0"/>
    <Peak1D F1="1.487863" intensity="2.687135e+000" type="0"/>
    <Peak1D F1="1.468205" intensity="1.727500e+000" type="0"/>
    <Peak1D F1="1.460117" intensity="2.508149e+000" type="0"/>
    <Peak1D F1="1.434914" intensity="1.103492e+000" type="0"/>
    <Peak1D F1="1.427282" intensity="9.438077e-001" type="0"/>
    <Peak1D F1="1.396802" intensity="4.258055e-001" type="0"/>
    <Peak1D F1="1.385173" intensity="9.585109e-001" type="0"/>
    <Peak1D F1="1.377316" intensity="1.109489e+000" type="0"/>
    <Peak1D F1="1.369428" intensity="1.384462e+000" type="0"/>
    <Peak1D F1="1.362475" intensity="1.379206e+000" type="0"/>
    <Peak1D F1="1.350270" intensity="2.690992e+000" type="0"/>
    <Peak1D F1="1.345508" intensity="2.319667e+000" type="0"/>
    <Peak1D F1="1.341781" intensity="2.306346e+000" type="0"/>
    <Peak1D F1="1.325158" intensity="2.077649e+000" type="0"/>
    <Peak1D F1="1.321802" intensity="2.047773e+000" type="0"/>
    <Peak1D F1="1.315640" intensity="2.633541e+000" type="0"/>
    <Peak1D F1="1.299147" intensity="4.059897e+000" type="0"/>
    <Peak1D F1="1.283828" intensity="2.840293e+000" type="0"/>
    <Peak1D F1="1.274687" intensity="2.388547e+000" type="0"/>
    <Peak1D F1="1.259548" intensity="3.501922e+000" type="0"/>
    <Peak1D F1="1.250104" intensity="2.558578e+000" type="0"/>
    <Peak1D F1="1.230503" intensity="2.137698e+000" type="0"/>
    <Peak1D F1="1.226874" intensity="1.919687e+000" type="0"/>
    <Peak1D F1="1.222170" intensity="2.107353e+000" type="0"/>
    <Peak1D F1="1.209440" intensity="5.214220e+000" type="0"/>
    <Peak1D F1="1.193280" intensity="1.492006e+000" type="0"/>
    <Peak1D F1="1.179217" intensity="6.168329e+000" type="0"/>
    <Peak1D F1="1.065609" intensity="8.551120e-002" type="0"/>
    <Peak1D F1="1.049521" intensity="9.155550e-002" type="0"/>
    <Peak1D F1="1.024665" intensity="9.788795e-002" type="0"/>
    <Peak1D F1="0.944140" intensity="5.479347e-002" type="0"/>
    <Peak1D F1="0.924742" intensity="4.570406e-002" type="0"/>
    <Peak1D F1="0.905812" intensity="4.764857e-002" type="0"/>
    <Peak1D F1="0.882780" intensity="5.320790e-002" type="0"/>
    <Peak1D F1="0.863409" intensity="6.965193e-002" type="0"/>
    <Peak1D F1="0.844775" intensity="9.347530e-002" type="0"/>
    <Peak1D F1="0.820168" intensity="3.858705e-001" type="0"/>
    <Peak1D F1="0.803935" intensity="7.729788e-001" type="0"/>
    <Peak1D F1="0.786353" intensity="4.149133e-001" type="0"/>
    <Peak1D F1="0.777032" intensity="2.484138e-001" type="0"/>
    <Peak1D F1="0.769490" intensity="2.464354e-001" type="0"/>
    <Peak1D F1="0.760765" intensity="2.126877e-001" type="0"/>
    <Peak1D F1="0.753216" intensity="2.231356e-001" type="0"/>
    <Peak1D F1="0.694601" intensity="3.161258e-002" type="0"/>
    <Peak1D F1="0.675611" intensity="3.354656e-002" type="0"/>
    <Peak1D F1="0.655914" intensity="4.240252e-002" type="0"/>
    <Peak1D F1="0.637675" intensity="4.433208e-002" type="0"/>
    <Peak1D F1="0.618141" intensity="2.164276e-002" type="0"/>
    <Peak1D F1="0.601931" intensity="1.075601e-002" type="0"/>
    <Peak1D F1="0.528390" intensity="4.689902e-003" type="0"/>
    <Peak1D F1="0.475257" intensity="3.635819e-003" type="0"/>
    <Peak1D F1="0.427084" intensity="3.501879e-003" type="0"/>
    <Peak1D F1="0.145879" intensity="3.256869e-002" type="0"/>
    <Peak1D F1="0.070910" intensity="1.835315e-002" type="0"/>
    <Peak1D F1="0.062160" intensity="1.317893e-002" type="0"/>
    <Peak1D F1="0.015153" intensity="1.997700e-001" type="0"/>
    <Peak1D F1="0.008640" intensity="4.730513e-001" type="0"/>
    <Peak1D F1="-0.000149" intensity="7.382767e+000" type="0"/>
    <Peak1D F1="-0.009255" intensity="2.857464e-001" type="0"/>
    <Peak1D F1="-0.025287" intensity="9.715616e-002" type="0"/>
    <Peak1D F1="-0.067372" intensity="1.368222e-001" type="0"/>
    <Peak1D F1="-0.075465" intensity="3.014635e+000" type="0"/>
    <Peak1D F1="-0.083658" intensity="1.106742e-001" type="0"/>
    <Peak1D F1="-0.149253" intensity="3.272668e-002" type="0"/>
    <Peak1D F1="-0.224778" intensity="1.250002e-002" type="0"/>
    <Peak1D F1="-2.862732" intensity="3.243557e-003" type="0"/>
    <Peak1D F1="-3.021710" intensity="3.303209e-003" type="0"/>
  </PeakList1D>
</PeakList>
